# Supplementary material for: Microfluidic live tracking and transcriptomics of cancer-immune cell doublets link intercellular proximity and gene regulation
Source: Commun Biol. 2022 Nov 12;5:1231. doi: 10.1038/s42003-022-04205-y (PMC9653407; doi:10.1038/s42003-022-04205-y)
Supplement: Supplementary file 4 — Supplementary Data 1 [file 42003_2022_4205_MOESM4_ESM.xlsx]

## Sheet: NK cell gene signature
Gene signature associated with Natural killer (NK) cell-mediated cancer cell lysis events and patient survival
LMO1
NAIP
CLEC4C
KSR2
ADAM12
FAM124A
KIAA2026
ELAVL2
RNF157
C1ORF115
SFMBT2
HHAT
HYAL4
KLK8
PTPRE
HES2
KCNH6
MANSC1
AICDA
MPV17L
DPPA4
FBXO17
EIF3J
IL17RA
ZNF619
ZNF773
RNF170
ZC3HAV1L
RNF213
LRG1
ACSBG2
SLC4A1
TRIM72
XKR5
SLC27A1
RGR
EXOC3L2
SLC35F1
F2RL3
ZNF667
PPEF1
RND2
TRPM6
CES3
PANK1
FLG2
ASB11
FLT1
LRRC25
AKNA
VIPR2
NMUR1
PMS1
ARL11
WDR5B
TEP1
HUNK
ISY1
IGF1
HRH4
NOS1
AS3MT
CPN2
GCM1
PDE6B
SIRT5
PEX26
UTY
PROM2
CIITA
MAGEB10
C16ORF54
ANKRD45
GPR78
KLHL6
LAMP3
BBS5
SNX22
ASB15
WFDC8
SLC19A3
HEATR3
RASSF8
FFAR2
CLDN16
FBXL13
PNPLA1
SYK
HPSE
C5ORF15
MPL
TMEM47
SHF
ZNF747
FOXP4
CCL16
COMMD10
APOOL
SYT11
LDB3
DZIP3
PBLD
ST6GAL2
SH3BP2
LMOD3
TNFSF14
CGNL1
CHRM3
CASP8
FHAD1
ZNF620
ASB4
MAST3
PEX5L
ZNF426
SLC6A20
OR7A5
PECR
CD109
PTAFR
AVPR1A
SESN2
SIRPB2
ASS1
ZDHHC15
LCMT1
STAR
ATG10
BNIPL
STEAP4
FUT4
KPNB1
GAL3ST4
ALKBH4
MS4A7
TMEM156
CLDN18
SOCS7
TRPM8
PCYT1B
ZIM3
SYT13
UNKL
ADAMTSL2
C8ORF37
HTR1D
SNAPC3
GNAL
AKR1D1
ADCY6
CLCN5
ZNF552
RASSF6
PNPLA3
CYP27C1
MYOZ3
PRPH2
SIGLEC11
CA13
SCG3
MCCC2
FGFR2
TCTN2
SCN3B
