# Supplementary material for: Microfluidic live tracking and transcriptomics of cancer-immune cell doublets link intercellular proximity and gene regulation
Source: Commun Biol. 2022 Nov 12;5:1231. doi: 10.1038/s42003-022-04205-y (PMC9653407; doi:10.1038/s42003-022-04205-y)
Supplement: Supplementary file 5 — Supplementary Data 2 [file 42003_2022_4205_MOESM5_ESM.xlsx]

## Sheet: Fig1e
Cell Type	Gene	Gene expression
NK_Killing	CASP8	5.59186
NK_Killing	CASP8	6.14731
NK_Killing	CASP8	6.10077
NK_Killing	CASP8	6.13237
NK_Killing	CASP8	5.58165
NK_Killing	CASP8	7.02558
NK_Killing	CASP8	5.41616
NK_Killing	CASP8	4.47379
NK_Killing	CASP8	6.18507
NK_Killing	CASP8	6.82222
Not_killing	CASP8	5.16792
Not_killing	CASP8	2.29278
Not_killing	CASP8	3.43696
Not_killing	CASP8	5.66505
Not_killing	CASP8	3.6837
Not_killing	CASP8	2.95047
Not_killing	CASP8	2.27798
Not_killing	CASP8	4.49953
Not_killing	CASP8	5.15947
Not_killing	CASP8	4.43095
Not_killing	CASP8	5.01569
Not_killing	CASP8	4.55949
Not_killing	CASP8	5.94603
Not_killing	CASP8	6.04767
Not_killing	CASP8	6.87971
Not_killing	CASP8	6.27687
Not_killing	CASP8	2.75489
Not_killing	CASP8	2.16672
Not_killing	CASP8	5.81609
Not_killing	CASP8	6.51365
Not_killing	CASP8	3.01257
Not_killing	CASP8	3.59694
Not_killing	CASP8	3.24945
Not_killing	CASP8	6.48414
Not_killing	CASP8	2.46205
Not_killing	CASP8	0
Not_killing	CASP8	2.04614
Not_killing	CASP8	2.16672
Not_killing	CASP8	3.32769
Not_killing	CASP8	1.63227
Not_killing	CASP8	6.48398
Not_killing	CASP8	5.9798
Not_killing	CASP8	7.29673
Not_killing	CASP8	5.0343
Not_killing	CASP8	4.67751
Not_killing	CASP8	5.1819
Not_killing	CASP8	2.69377
Not_killing	CASP8	4.61471
Not_killing	CASP8	4.25701
Not_killing	CASP8	5.75756
Not_killing	CASP8	5.26641
Not_killing	CASP8	6.4545
Not_killing	CASP8	5.01837
Not_killing	CASP8	4.93357
Not_killing	CASP8	2.02857
Not_killing	CASP8	2.81147
Not_killing	CASP8	5.76527
Not_killing	CASP8	4.92267
Not_killing	CASP8	3.2854
Not_killing	CASP8	1.88362
Not_killing	CASP8	6.8835
Not_killing	CASP8	3.05832
Not_killing	CASP8	0
Not_killing	CASP8	0
Not_killing	CASP8	6.28281
Not_killing	CASP8	2.83592
Not_killing	CASP8	0
Not_killing	CASP8	3.42492
Not_killing	CASP8	0
Not_killing	CASP8	4.92315
Not_killing	CASP8	5.50303
Not_killing	CASP8	2.69153
Not_killing	CASP8	0
Not_killing	CASP8	3.0268
Not_killing	CASP8	0
Not_killing	CASP8	7.17871
Not_killing	CASP8	0
Not_killing	CASP8	1.66903
Not_killing	CASP8	2.75489
Not_killing	CASP8	6.26959
Not_killing	CASP8	5.84499
Not_killing	CASP8	0
Not_killing	CASP8	3.12433
Not_killing	CASP8	5.87529
Not_killing	CASP8	6.06048
Not_killing	CASP8	5.41616
Not_killing	CASP8	6.88081
Not_killing	CASP8	2.49313
Not_killing	CASP8	2.95606
Not_killing	CASP8	2.29278
Not_killing	CASP8	0
Not_killing	CASP8	5.26266
Not_killing	CASP8	6.09233
Not_killing	CASP8	5.60674
Not_killing	CASP8	5.19101
Not_killing	CASP8	1.87971
Not_killing	CASP8	2.30159
Not_killing	CASP8	4.36807
Not_killing	CASP8	2.54597
Not_killing	CASP8	6.20379
Not_killing	CASP8	5.25739
Not_killing	CASP8	3.95884
Not_killing	CASP8	5.69125
Not_killing	CASP8	7.73315
Not_killing	CASP8	4.08661
Not_killing	CASP8	4.67299
Not_killing	CASP8	7.19653
Not_killing	CASP8	2.74201
Not_killing	CASP8	5.67469
Not_killing	CASP8	4.91934
Not_killing	CASP8	2.99095
Not_killing	CASP8	5.75836
Not_killing	CASP8	6.43929
Not_killing	CASP8	0
Not_killing	CASP8	2.12763
Not_killing	CASP8	1.8953
NK_Killing	SH3BP2	1.32769
NK_Killing	SH3BP2	3.96717
NK_Killing	SH3BP2	5.0237
NK_Killing	SH3BP2	4.31759
NK_Killing	SH3BP2	4.73606
NK_Killing	SH3BP2	9.28771
NK_Killing	SH3BP2	4.30086
NK_Killing	SH3BP2	2.64616
NK_Killing	SH3BP2	5.35579
NK_Killing	SH3BP2	3.75489
Not_killing	SH3BP2	3.28983
Not_killing	SH3BP2	4.18269
Not_killing	SH3BP2	4.42828
Not_killing	SH3BP2	4.28836
Not_killing	SH3BP2	3.52105
Not_killing	SH3BP2	0.831877
Not_killing	SH3BP2	1.71809
Not_killing	SH3BP2	3.34483
Not_killing	SH3BP2	2.30743
Not_killing	SH3BP2	4.94953
Not_killing	SH3BP2	4.59932
Not_killing	SH3BP2	1.02148
Not_killing	SH3BP2	5.33271
Not_killing	SH3BP2	3.33485
Not_killing	SH3BP2	3.15704
Not_killing	SH3BP2	4.65707
Not_killing	SH3BP2	0.863938
Not_killing	SH3BP2	0
Not_killing	SH3BP2	4.94533
Not_killing	SH3BP2	6.02591
Not_killing	SH3BP2	1.74416
Not_killing	SH3BP2	2.79701
Not_killing	SH3BP2	1.4957
Not_killing	SH3BP2	3.68032
Not_killing	SH3BP2	3.86493
Not_killing	SH3BP2	4.81865
Not_killing	SH3BP2	0.389567
Not_killing	SH3BP2	1.85997
Not_killing	SH3BP2	1.9222
Not_killing	SH3BP2	1.8953
Not_killing	SH3BP2	4.83643
Not_killing	SH3BP2	4.40667
Not_killing	SH3BP2	4.46009
Not_killing	SH3BP2	4.77663
Not_killing	SH3BP2	3.87578
Not_killing	SH3BP2	5.52136
Not_killing	SH3BP2	0.584963
Not_killing	SH3BP2	2.9486
Not_killing	SH3BP2	4.14649
Not_killing	SH3BP2	4.84348
Not_killing	SH3BP2	4.30232
Not_killing	SH3BP2	4.04002
Not_killing	SH3BP2	3.43696
Not_killing	SH3BP2	1.40054
Not_killing	SH3BP2	1.50589
Not_killing	SH3BP2	1.94486
Not_killing	SH3BP2	4.20242
Not_killing	SH3BP2	1.1635
Not_killing	SH3BP2	0.695994
Not_killing	SH3BP2	1.5008
Not_killing	SH3BP2	4.8802
Not_killing	SH3BP2	1.32193
Not_killing	SH3BP2	1.80323
Not_killing	SH3BP2	1.41684
Not_killing	SH3BP2	4.1375
Not_killing	SH3BP2	3.99639
Not_killing	SH3BP2	4.50779
Not_killing	SH3BP2	1.37295
Not_killing	SH3BP2	0.933573
Not_killing	SH3BP2	0
Not_killing	SH3BP2	4.59872
Not_killing	SH3BP2	1.23266
Not_killing	SH3BP2	5.40803
Not_killing	SH3BP2	3.75596
Not_killing	SH3BP2	0
Not_killing	SH3BP2	4.5373
Not_killing	SH3BP2	1.67807
Not_killing	SH3BP2	0.956057
Not_killing	SH3BP2	0.807355
Not_killing	SH3BP2	4.49057
Not_killing	SH3BP2	3.9982
Not_killing	SH3BP2	0
Not_killing	SH3BP2	1.62761
Not_killing	SH3BP2	4.38128
Not_killing	SH3BP2	2.84398
Not_killing	SH3BP2	4.05398
Not_killing	SH3BP2	3.852
Not_killing	SH3BP2	1.9222
Not_killing	SH3BP2	2.50843
Not_killing	SH3BP2	0
Not_killing	SH3BP2	3.82069
Not_killing	SH3BP2	0.704872
Not_killing	SH3BP2	3.98641
Not_killing	SH3BP2	5.20203
Not_killing	SH3BP2	3.76022
Not_killing	SH3BP2	1.59455
Not_killing	SH3BP2	0.790772
Not_killing	SH3BP2	1.28688
Not_killing	SH3BP2	0.575312
Not_killing	SH3BP2	0.941106
Not_killing	SH3BP2	1.57046
Not_killing	SH3BP2	0.941106
Not_killing	SH3BP2	1.52105
Not_killing	SH3BP2	6.42004
Not_killing	SH3BP2	5.0072
Not_killing	SH3BP2	4.39849
Not_killing	SH3BP2	4.21568
Not_killing	SH3BP2	1.43296
Not_killing	SH3BP2	4.3427
Not_killing	SH3BP2	3.71039
Not_killing	SH3BP2	0.863938
Not_killing	SH3BP2	4
Not_killing	SH3BP2	5.99639
Not_killing	SH3BP2	0
Not_killing	SH3BP2	0.847997
Not_killing	SH3BP2	1.83592
NK_Killing	IGF1	1.40599
NK_Killing	IGF1	3.69265
NK_Killing	IGF1	8.339
NK_Killing	IGF1	4.85947
NK_Killing	IGF1	4.63401
NK_Killing	IGF1	6.70127
NK_Killing	IGF1	2.40871
NK_Killing	IGF1	2.58256
NK_Killing	IGF1	5.52544
NK_Killing	IGF1	5.41752
Not_killing	IGF1	1.54597
Not_killing	IGF1	0.659925
Not_killing	IGF1	1.96717
Not_killing	IGF1	3.50462
Not_killing	IGF1	4.16511
Not_killing	IGF1	0.575312
Not_killing	IGF1	1.96717
Not_killing	IGF1	4.0072
Not_killing	IGF1	1.0072
Not_killing	IGF1	4.83188
Not_killing	IGF1	4.05311
Not_killing	IGF1	4.63865
Not_killing	IGF1	5.58075
Not_killing	IGF1	3.19535
Not_killing	IGF1	4.89676
Not_killing	IGF1	5.05224
Not_killing	IGF1	1.36737
Not_killing	IGF1	6.74255
Not_killing	IGF1	4.14241
Not_killing	IGF1	5.18666
Not_killing	IGF1	0
Not_killing	IGF1	3.58856
Not_killing	IGF1	2.07724
Not_killing	IGF1	4.69098
Not_killing	IGF1	1.98185
Not_killing	IGF1	5.30159
Not_killing	IGF1	0.475085
Not_killing	IGF1	0.871844
Not_killing	IGF1	0
Not_killing	IGF1	0
Not_killing	IGF1	4.59156
Not_killing	IGF1	5.00135
Not_killing	IGF1	4.26978
Not_killing	IGF1	6.09782
Not_killing	IGF1	5.09297
Not_killing	IGF1	4.13832
Not_killing	IGF1	1.52607
Not_killing	IGF1	4.48027
Not_killing	IGF1	4.0063
Not_killing	IGF1	3.91552
Not_killing	IGF1	4.66619
Not_killing	IGF1	4.83289
Not_killing	IGF1	4.23266
Not_killing	IGF1	1.94486
Not_killing	IGF1	3.0993
Not_killing	IGF1	1.83188
Not_killing	IGF1	4.24413
Not_killing	IGF1	0.632268
Not_killing	IGF1	1.44361
Not_killing	IGF1	1.76553
Not_killing	IGF1	5.74819
Not_killing	IGF1	1.93357
Not_killing	IGF1	1.58015
Not_killing	IGF1	0
Not_killing	IGF1	5.17712
Not_killing	IGF1	0.903038
Not_killing	IGF1	4.62117
Not_killing	IGF1	2.0072
Not_killing	IGF1	0
Not_killing	IGF1	3.09592
Not_killing	IGF1	5.62088
Not_killing	IGF1	1.45418
Not_killing	IGF1	0
Not_killing	IGF1	4.67016
Not_killing	IGF1	1.63691
Not_killing	IGF1	5.0343
Not_killing	IGF1	2.19219
Not_killing	IGF1	0
Not_killing	IGF1	0
Not_killing	IGF1	4.29572
Not_killing	IGF1	4.56621
Not_killing	IGF1	0
Not_killing	IGF1	1.91456
Not_killing	IGF1	1.03562
Not_killing	IGF1	5.32589
Not_killing	IGF1	4.62877
Not_killing	IGF1	5.36877
Not_killing	IGF1	1.65992
Not_killing	IGF1	1.29278
Not_killing	IGF1	2.70708
Not_killing	IGF1	0.871844
Not_killing	IGF1	0.887525
Not_killing	IGF1	3.9486
Not_killing	IGF1	0
Not_killing	IGF1	3.41954
Not_killing	IGF1	0
Not_killing	IGF1	1.3505
Not_killing	IGF1	1.02857
Not_killing	IGF1	0.83996
Not_killing	IGF1	1.62761
Not_killing	IGF1	2.09424
Not_killing	IGF1	1.46989
Not_killing	IGF1	0.83996
Not_killing	IGF1	1.89918
Not_killing	IGF1	1.65535
Not_killing	IGF1	3.94673
Not_killing	IGF1	4.62819
Not_killing	IGF1	1.64616
Not_killing	IGF1	4.34127
Not_killing	IGF1	4.04614
Not_killing	IGF1	2.09085
Not_killing	IGF1	4.41886
Not_killing	IGF1	1.62293
Not_killing	IGF1	1.37851
Not_killing	IGF1	2.04614
Not_killing	IGF1	2.77189
NK_Killing	LMO1	3.17153
NK_Killing	LMO1	8.03293
NK_Killing	LMO1	11.4052
NK_Killing	LMO1	8.69596
NK_Killing	LMO1	9.19047
NK_Killing	LMO1	8.39844
NK_Killing	LMO1	8.84002
NK_Killing	LMO1	7.2866
NK_Killing	LMO1	10.0293
NK_Killing	LMO1	11.6797
Not_killing	LMO1	4.86295
Not_killing	LMO1	3.91169
Not_killing	LMO1	0
Not_killing	LMO1	9.37387
Not_killing	LMO1	7.01848
Not_killing	LMO1	0
Not_killing	LMO1	6.54381
Not_killing	LMO1	8.26271
Not_killing	LMO1	0
Not_killing	LMO1	8.44989
Not_killing	LMO1	8.53741
Not_killing	LMO1	0
Not_killing	LMO1	10.6076
Not_killing	LMO1	9.4051
Not_killing	LMO1	5.35156
Not_killing	LMO1	10.7893
Not_killing	LMO1	0
Not_killing	LMO1	3.42895
Not_killing	LMO1	7.80832
Not_killing	LMO1	9.60785
Not_killing	LMO1	3.16027
Not_killing	LMO1	6.88765
Not_killing	LMO1	2.85997
Not_killing	LMO1	7.58946
Not_killing	LMO1	4.58256
Not_killing	LMO1	5.21296
Not_killing	LMO1	0
Not_killing	LMO1	0
Not_killing	LMO1	3.61706
Not_killing	LMO1	5.66021
Not_killing	LMO1	9.71089
Not_killing	LMO1	6.66718
Not_killing	LMO1	0
Not_killing	LMO1	9.9042
Not_killing	LMO1	10.2924
Not_killing	LMO1	8.42656
Not_killing	LMO1	2.61589
Not_killing	LMO1	9.24184
Not_killing	LMO1	0
Not_killing	LMO1	8.50653
Not_killing	LMO1	10.1055
Not_killing	LMO1	7.048
Not_killing	LMO1	5.61147
Not_killing	LMO1	0
Not_killing	LMO1	3.92125
Not_killing	LMO1	4.56742
Not_killing	LMO1	9.31497
Not_killing	LMO1	0
Not_killing	LMO1	0
Not_killing	LMO1	3.8125
Not_killing	LMO1	8.19372
Not_killing	LMO1	4.02857
Not_killing	LMO1	4.16189
Not_killing	LMO1	0
Not_killing	LMO1	0
Not_killing	LMO1	2.16993
Not_killing	LMO1	8.50534
Not_killing	LMO1	2.08406
Not_killing	LMO1	0
Not_killing	LMO1	10.6128
Not_killing	LMO1	9.27543
Not_killing	LMO1	0
Not_killing	LMO1	3.64039
Not_killing	LMO1	10.0197
Not_killing	LMO1	0
Not_killing	LMO1	8.59384
Not_killing	LMO1	0
Not_killing	LMO1	0
Not_killing	LMO1	3.0635
Not_killing	LMO1	0
Not_killing	LMO1	5.71452
Not_killing	LMO1	3.30159
Not_killing	LMO1	2
Not_killing	LMO1	0
Not_killing	LMO1	9.75717
Not_killing	LMO1	8.16531
Not_killing	LMO1	0
Not_killing	LMO1	3.03386
Not_killing	LMO1	0
Not_killing	LMO1	6.14098
Not_killing	LMO1	2.9542
Not_killing	LMO1	0
Not_killing	LMO1	5.86344
Not_killing	LMO1	9.50563
Not_killing	LMO1	0
Not_killing	LMO1	0
Not_killing	LMO1	0
Not_killing	LMO1	0
Not_killing	LMO1	0
Not_killing	LMO1	5.11437
Not_killing	LMO1	4.38819
Not_killing	LMO1	2.84599
Not_killing	LMO1	0
Not_killing	LMO1	7.14608
Not_killing	LMO1	3.2555
Not_killing	LMO1	9.93833
Not_killing	LMO1	7.17941
Not_killing	LMO1	2.88362
Not_killing	LMO1	10.0956
Not_killing	LMO1	9.3357
Not_killing	LMO1	3.26303
Not_killing	LMO1	8.90126
Not_killing	LMO1	0
Not_killing	LMO1	3.83794
Not_killing	LMO1	5.40735
Not_killing	LMO1	4.7301
NK_Killing	ACSBG2	0
NK_Killing	ACSBG2	0
NK_Killing	ACSBG2	0
NK_Killing	ACSBG2	8.0713
NK_Killing	ACSBG2	0
NK_Killing	ACSBG2	7.0677
NK_Killing	ACSBG2	3.41143
NK_Killing	ACSBG2	4.37365
NK_Killing	ACSBG2	7.84693
NK_Killing	ACSBG2	6.88911
Not_killing	ACSBG2	0
Not_killing	ACSBG2	2.52356
Not_killing	ACSBG2	0
Not_killing	ACSBG2	0
Not_killing	ACSBG2	0
Not_killing	ACSBG2	0
Not_killing	ACSBG2	0
Not_killing	ACSBG2	0
Not_killing	ACSBG2	0
Not_killing	ACSBG2	0
Not_killing	ACSBG2	4.32697
Not_killing	ACSBG2	1.1177
Not_killing	ACSBG2	0
Not_killing	ACSBG2	0
Not_killing	ACSBG2	5.36597
Not_killing	ACSBG2	0
Not_killing	ACSBG2	0
Not_killing	ACSBG2	0
Not_killing	ACSBG2	6.24926
Not_killing	ACSBG2	3.51854
Not_killing	ACSBG2	0
Not_killing	ACSBG2	0
Not_killing	ACSBG2	0
Not_killing	ACSBG2	0
Not_killing	ACSBG2	0
Not_killing	ACSBG2	0
Not_killing	ACSBG2	0
Not_killing	ACSBG2	0
Not_killing	ACSBG2	0
Not_killing	ACSBG2	0
Not_killing	ACSBG2	0
Not_killing	ACSBG2	0
Not_killing	ACSBG2	0
Not_killing	ACSBG2	4.62877
Not_killing	ACSBG2	0
Not_killing	ACSBG2	0
Not_killing	ACSBG2	1.43296
Not_killing	ACSBG2	0
Not_killing	ACSBG2	0
Not_killing	ACSBG2	0
Not_killing	ACSBG2	0
Not_killing	ACSBG2	0
Not_killing	ACSBG2	0
Not_killing	ACSBG2	0
Not_killing	ACSBG2	1.36737
Not_killing	ACSBG2	0
Not_killing	ACSBG2	0
Not_killing	ACSBG2	1.31034
Not_killing	ACSBG2	0
Not_killing	ACSBG2	2.41954
Not_killing	ACSBG2	0
Not_killing	ACSBG2	0
Not_killing	ACSBG2	0
Not_killing	ACSBG2	0
Not_killing	ACSBG2	0
Not_killing	ACSBG2	0
Not_killing	ACSBG2	0
Not_killing	ACSBG2	0
Not_killing	ACSBG2	0
Not_killing	ACSBG2	0
Not_killing	ACSBG2	0
Not_killing	ACSBG2	0
Not_killing	ACSBG2	0
Not_killing	ACSBG2	0
Not_killing	ACSBG2	0
Not_killing	ACSBG2	0
Not_killing	ACSBG2	0
Not_killing	ACSBG2	0
Not_killing	ACSBG2	0
Not_killing	ACSBG2	0
Not_killing	ACSBG2	0
Not_killing	ACSBG2	0
Not_killing	ACSBG2	0
Not_killing	ACSBG2	0
Not_killing	ACSBG2	0
Not_killing	ACSBG2	0
Not_killing	ACSBG2	0
Not_killing	ACSBG2	0
Not_killing	ACSBG2	0
Not_killing	ACSBG2	3.10098
Not_killing	ACSBG2	0
Not_killing	ACSBG2	0
Not_killing	ACSBG2	0
Not_killing	ACSBG2	5.54874
Not_killing	ACSBG2	0
Not_killing	ACSBG2	0
Not_killing	ACSBG2	0
Not_killing	ACSBG2	0
Not_killing	ACSBG2	0
Not_killing	ACSBG2	0
Not_killing	ACSBG2	0
Not_killing	ACSBG2	0
Not_killing	ACSBG2	0
Not_killing	ACSBG2	0
Not_killing	ACSBG2	0
Not_killing	ACSBG2	0
Not_killing	ACSBG2	0
Not_killing	ACSBG2	0
Not_killing	ACSBG2	0
Not_killing	ACSBG2	0
Not_killing	ACSBG2	1.28096
Not_killing	ACSBG2	0
Not_killing	ACSBG2	0
Not_killing	ACSBG2	0
Not_killing	ACSBG2	0
Not_killing	ACSBG2	0
NK_Killing	CNPY1	0
NK_Killing	CNPY1	0
NK_Killing	CNPY1	9.2571
NK_Killing	CNPY1	9.88203
NK_Killing	CNPY1	8.97289
NK_Killing	CNPY1	0
NK_Killing	CNPY1	4.61824
NK_Killing	CNPY1	3.84699
NK_Killing	CNPY1	9.87736
NK_Killing	CNPY1	9.39182
Not_killing	CNPY1	4.11103
Not_killing	CNPY1	3.65535
Not_killing	CNPY1	0
Not_killing	CNPY1	7.38905
Not_killing	CNPY1	0
Not_killing	CNPY1	0
Not_killing	CNPY1	0
Not_killing	CNPY1	8.46434
Not_killing	CNPY1	0
Not_killing	CNPY1	6.91815
Not_killing	CNPY1	0
Not_killing	CNPY1	0
Not_killing	CNPY1	4.52795
Not_killing	CNPY1	0
Not_killing	CNPY1	7.74201
Not_killing	CNPY1	8.95123
Not_killing	CNPY1	0
Not_killing	CNPY1	0
Not_killing	CNPY1	0
Not_killing	CNPY1	0
Not_killing	CNPY1	0
Not_killing	CNPY1	0
Not_killing	CNPY1	0
Not_killing	CNPY1	8.62121
Not_killing	CNPY1	0
Not_killing	CNPY1	8.59898
Not_killing	CNPY1	0
Not_killing	CNPY1	0
Not_killing	CNPY1	4.10852
Not_killing	CNPY1	0
Not_killing	CNPY1	0
Not_killing	CNPY1	0
Not_killing	CNPY1	0
Not_killing	CNPY1	0
Not_killing	CNPY1	0
Not_killing	CNPY1	7.39034
Not_killing	CNPY1	4.70155
Not_killing	CNPY1	0
Not_killing	CNPY1	5.37191
Not_killing	CNPY1	0
Not_killing	CNPY1	0
Not_killing	CNPY1	4.50208
Not_killing	CNPY1	0
Not_killing	CNPY1	0
Not_killing	CNPY1	2.76129
Not_killing	CNPY1	1.73985
Not_killing	CNPY1	0
Not_killing	CNPY1	0
Not_killing	CNPY1	0
Not_killing	CNPY1	0
Not_killing	CNPY1	8.01954
Not_killing	CNPY1	3.09255
Not_killing	CNPY1	3.5008
Not_killing	CNPY1	0
Not_killing	CNPY1	6.99582
Not_killing	CNPY1	0
Not_killing	CNPY1	0
Not_killing	CNPY1	0
Not_killing	CNPY1	0
Not_killing	CNPY1	0
Not_killing	CNPY1	0
Not_killing	CNPY1	0
Not_killing	CNPY1	0
Not_killing	CNPY1	0
Not_killing	CNPY1	0
Not_killing	CNPY1	0
Not_killing	CNPY1	0
Not_killing	CNPY1	0
Not_killing	CNPY1	1.32769
Not_killing	CNPY1	0
Not_killing	CNPY1	0
Not_killing	CNPY1	0
Not_killing	CNPY1	4.60466
Not_killing	CNPY1	4.9782
Not_killing	CNPY1	0
Not_killing	CNPY1	6.12102
Not_killing	CNPY1	0
Not_killing	CNPY1	0
Not_killing	CNPY1	0
Not_killing	CNPY1	0
Not_killing	CNPY1	0
Not_killing	CNPY1	0
Not_killing	CNPY1	5.02104
Not_killing	CNPY1	0
Not_killing	CNPY1	0
Not_killing	CNPY1	0
Not_killing	CNPY1	0
Not_killing	CNPY1	0
Not_killing	CNPY1	0
Not_killing	CNPY1	3.64847
Not_killing	CNPY1	0
Not_killing	CNPY1	0
Not_killing	CNPY1	0
Not_killing	CNPY1	0
Not_killing	CNPY1	0
Not_killing	CNPY1	6.6222
Not_killing	CNPY1	0
Not_killing	CNPY1	0
Not_killing	CNPY1	0
Not_killing	CNPY1	0
Not_killing	CNPY1	3.28836
Not_killing	CNPY1	9.14346
Not_killing	CNPY1	0
Not_killing	CNPY1	0
Not_killing	CNPY1	3.44228
Not_killing	CNPY1	0

## Sheet: Fig2c
Genes	mRNA half life	Group
ADIPOR2	-0.649732	Module
GABARAPL2	0.800609	Module
WDR37	-1.07996	Module
NFE2L3	0.182271	Module
TBC1D22B	-2.46428	Module
MTHFD2	1.19488	Module
SIRT6	-1.93852	Module
ACER3	-0.121577	Module
DDX24	-0.423441	Module
PRTFDC1	0.329315	Module
ADNP	-4.12205	Module
TMEM106B	0.289758	Module
MRPL32	2.48948	Module
PPIF	-0.988733	Module
ARRDC3	-3.09695	Module
C5orf15	-1.92793	Module
EIF4G1	0.154287	Module
TMEM9	0.298676	Module
ZNF684	-2.08583	Module
PHF19	-1.39982	Module
RCL1	-0.621647	Module
TRAP1	0.274615	Module
UXT	1.16621	Module
EXOC4	0.857052	Module
ISCU	0.486255	Module
HMGA1	-0.067613	Module
EIF2D	-0.409144	Module
GALNT2	0.199409	Module
ANKMY1	-3.1151	Module
TNFRSF21	-2.22606	Module
SIDT2	-3.46905	Module
EME1	-0.253189	Module
NXF1	-3.05908	Module
ANKZF1	-0.517024	Module
ZNF691	-2.48669	Module
MON1A	-1.63547	Module
WDR41	0.796581	Module
FABP5	-0.331182	Module
MELK	0.226692	Module
GHITM	2.48921	Module
GPT2	-1.15802	Module
CHCHD7	2.36	Module
PGAM1	-0.671448	Module
POLR1C	0.045179	Module
WIPF2	-2.77458	Module
BPGM	-0.000247813	Module
MGA	0.839439	Module
TOP3A	-1.79744	Module
ZBTB41	-1.67235	Module
GALNT11	0.347478	Module
TRAK1	-1.64969	Module
ASB7	-1.34504	Module
SIVA1	1.86578	Module
HEXIM1	-2.86729	Module
ENTPD5	-3.21018	Module
MAK16	-0.315943	Module
ZNF717	-2.48172	Module
DPM1	0.803308	Non-Module
SCYL3	-2.13493	Non-Module
C1orf112	0.216701	Non-Module
CFH	1.83088	Non-Module
FUCA2	-0.066174	Non-Module
NFYA	-1.67152	Non-Module
STPG1	-2.56953	Non-Module
NIPAL3	-1.77635	Non-Module
LAS1L	0.0644428	Non-Module
SEMA3F	-2.54675	Non-Module
ANKIB1	0.053337	Non-Module
LAP3	1.84238	Non-Module
CD99	0.290069	Non-Module
MAD1L1	-0.0154595	Non-Module
LASP1	-0.229701	Non-Module
ICA1	0.320502	Non-Module
DBNDD1	-4.6002	Non-Module
ALS2	-0.135527	Non-Module
CASP10	-1.20401	Non-Module
CFLAR	-1.12691	Non-Module
TFPI	0.395271	Non-Module
NDUFAF7	0.41956	Non-Module
POLDIP2	0.116893	Non-Module
PLXND1	-3.78653	Non-Module
AK2	1.04584	Non-Module
KDM1A	1.34458	Non-Module
CAMKK1	-2.92762	Non-Module
RECQL	0.359308	Non-Module
VPS50	1.05731	Non-Module
NDUFAB1	1.9628	Non-Module
SLC25A13	-0.23656	Non-Module
ST7	-0.573157	Non-Module
HCCS	0.39496	Non-Module
UPF1	-0.488799	Non-Module
POLR2J	0.831237	Non-Module
LIG3	-1.72731	Non-Module
RPAP3	1.52835	Non-Module
REXO5	0.0982422	Non-Module
CIAPIN1	1.15265	Non-Module
SPPL2B	-1.46131	Non-Module
FAM214B	-3.43695	Non-Module
PRKAR2B	0.73228	Non-Module
MSL3	1.5072	Non-Module
TSPOAP1	-7.30129	Non-Module
GCFC2	-1.12785	Non-Module
KMT2E	-1.94411	Non-Module
IBTK	-0.833681	Non-Module
ZNF195	-1.8706	Non-Module
MYCBP2	-1.08803	Non-Module
FBXL3	-1.85384	Non-Module
ZFX	-0.876788	Non-Module
LAMP2	0.87564	Non-Module
ITGA2B	-1.75677	Non-Module
GDE1	-1.45955	Non-Module
REX1BD	2.36043	Non-Module
OSBPL7	-2.71722	Non-Module
TMEM98	1.11752	Non-Module
MAP3K14	-3.85638	Non-Module
TNFRSF12A	-1.36805	Non-Module
RALA	-0.090362	Non-Module
KDM7A	-2.55543	Non-Module
AGK	0.289536	Non-Module
PHTF2	0.00445164	Non-Module
DBF4	-0.41791	Non-Module
TBXA2R	-3.41929	Non-Module
COX10	-1.03438	Non-Module
VPS41	0.814973	Non-Module
ELAC2	-0.69265	Non-Module
PNPLA4	0.772887	Non-Module
CDKL3	-3.29807	Non-Module
PRSS21	-0.00709808	Non-Module
CCDC124	-0.00890602	Non-Module
PAFAH1B1	0.809333	Non-Module
KIAA0100	-1.58394	Non-Module
TRAPPC6A	-0.364582	Non-Module
MATK	-1.74528	Non-Module
ST7L	-1.31316	Non-Module
PAX6	-3.09795	Non-Module
RPUSD1	-0.631949	Non-Module
RHBDF1	-3.76808	Non-Module
TSR3	1.65167	Non-Module
CRAMP1	-3.0043	Non-Module
TEAD3	-3.76002	Non-Module
DNAJC11	0.0527585	Non-Module
MYLIP	-2.92841	Non-Module
E2F2	-3.47759	Non-Module
PSMB1	2.16065	Non-Module
JARID2	-1.71223	Non-Module
CYTH3	-1.70033	Non-Module
SYPL1	-0.527945	Non-Module
CYB561	-0.368983	Non-Module
SPAG9	-0.0251409	Non-Module
CELSR3	-3.82548	Non-Module
SS18L2	-0.395119	Non-Module
CRY1	-0.152776	Non-Module
NFIX	-1.24544	Non-Module
ST3GAL1	-3.35226	Non-Module
MED24	-1.56232	Non-Module
HEATR5B	-1.04942	Non-Module
SEC62	0.516108	Non-Module
CSDE1	1.10269	Non-Module
REV3L	-2.83238	Non-Module
POMT2	-1.59753	Non-Module
VTA1	0.889703	Non-Module
BAZ1B	-1.2799	Non-Module
RANBP9	-1.50753	Non-Module
SPRTN	-0.937438	Non-Module
ZNF207	-0.474516	Non-Module
UQCRC1	1.92855	Non-Module
STARD3NL	1.01715	Non-Module
PHF7	-1.13304	Non-Module
NISCH	-0.839859	Non-Module
ZNF200	-2.97865	Non-Module
SCMH1	-3.12121	Non-Module
FYN	-0.801369	Non-Module
ELOA	-1.60674	Non-Module
CLCN6	-2.04046	Non-Module
BTBD7	-2.61065	Non-Module
MKS1	0.238335	Non-Module
ABHD5	-0.17407	Non-Module
AKAP8L	-0.703724	Non-Module
MBTD1	-2.46343	Non-Module
UTP18	1.29023	Non-Module
RNF216	-1.95643	Non-Module
PTBP1	-0.0748867	Non-Module
DPF1	-3.39055	Non-Module
LARS2	-0.00189163	Non-Module
PLAUR	-2.58899	Non-Module
ANLN	-0.861851	Non-Module
WIZ	-4.52256	Non-Module
QPCTL	-2.65104	Non-Module
PPP5C	-0.727168	Non-Module
CEP68	-3.6802	Non-Module
MAP4K3	-1.09883	Non-Module
LDAF1	-0.436442	Non-Module
ERCC1	-0.976616	Non-Module
PRICKLE3	-3.03669	Non-Module
EXTL3	-0.628835	Non-Module
CALCOCO1	-1.26758	Non-Module
MAP4K5	-0.565506	Non-Module
PSMC4	0.903779	Non-Module
MAN2B2	-1.64079	Non-Module
SLC25A39	0.191479	Non-Module
NUB1	0.72415	Non-Module
RWDD2A	-3.16741	Non-Module
POLR3B	0.446586	Non-Module
RNF14	-0.0658684	Non-Module
DNASE1L1	-2.7944	Non-Module
DDX11	-0.22507	Non-Module
HEBP1	-3.49985	Non-Module
UFL1	-0.00206538	Non-Module
POLA2	-0.857824	Non-Module
ZC3H3	-3.38463	Non-Module
MDH1	2.30216	Non-Module
COX15	-0.169163	Non-Module
CCDC88C	-2.71553	Non-Module
YAF2	-1.79679	Non-Module
ZMYND11	-0.351046	Non-Module
WAS	-0.994721	Non-Module
BID	1.43098	Non-Module
XYLT2	-2.0509	Non-Module
NUDCD3	-0.386273	Non-Module
ATP2C1	1.34929	Non-Module
IGF1	-0.506815	Non-Module
SLC38A5	-0.738199	Non-Module
RALBP1	-0.179787	Non-Module
RUFY3	0.259661	Non-Module
AGPS	0.908436	Non-Module
STEEP1	1.40638	Non-Module
TTC27	1.36142	Non-Module
ZRANB1	-2.1109	Non-Module
NCDN	-1.74869	Non-Module
SAMD4A	-2.65652	Non-Module
SERPINB1	-0.211027	Non-Module
SPAST	0.256154	Non-Module
OSBPL5	-3.66998	Non-Module
AQR	-0.89427	Non-Module
RNF10	-0.615876	Non-Module
ZNF839	-2.89344	Non-Module
RNH1	-0.0221763	Non-Module
RB1CC1	-0.710714	Non-Module
ALAS1	-1.14422	Non-Module
AKAP11	-1.78639	Non-Module
GLRX2	0.938133	Non-Module
SNAPC1	-0.957187	Non-Module
STRAP	1.37365	Non-Module
DEF6	-0.95164	Non-Module
PLEKHO1	-2.56191	Non-Module
GCLM	-1.0898	Non-Module
UBR2	-0.183485	Non-Module
DEPDC1	-0.841617	Non-Module
CCDC28A	0.628473	Non-Module
HSF2	-0.366574	Non-Module
TOMM34	-2.50697	Non-Module
SEC63	-2.51917	Non-Module
KPNA6	-1.37347	Non-Module
VIM	1.17621	Non-Module
CD44	-2.84721	Non-Module
AGPAT4	-1.20254	Non-Module
BTN3A1	-2.03292	Non-Module
IFNGR1	-0.752153	Non-Module
B4GALT7	-1.11854	Non-Module
SH2D2A	-3.77191	Non-Module
VRK2	0.818277	Non-Module
TNFRSF1B	-0.986182	Non-Module
VEZT	-0.232381	Non-Module
BCLAF1	-1.38767	Non-Module
SLC39A9	0.278483	Non-Module
RABEP1	1.76587	Non-Module
HMGB3	1.78333	Non-Module
BAK1	-1.82351	Non-Module
FAM13B	-2.10455	Non-Module
CENPQ	-0.544993	Non-Module
SARS1	1.73683	Non-Module
RANBP3	-1.73804	Non-Module
ARID4A	-2.32128	Non-Module
EIPR1	0.384402	Non-Module
ZCCHC8	-2.63263	Non-Module
CHPF2	-2.42668	Non-Module
UBA6	-0.168967	Non-Module
GAB2	-2.18276	Non-Module
ATP6V0A1	-0.396778	Non-Module
PIAS1	-1.97057	Non-Module
SLC4A7	-1.45331	Non-Module
APBA2	0.221012	Non-Module
MAP2K3	-2.40271	Non-Module
ASTE1	-1.96662	Non-Module
RNF19A	-0.769899	Non-Module
SH3YL1	-4.10222	Non-Module
FAM136A	-0.506075	Non-Module
VCL	-0.35884	Non-Module
DEPDC1B	-0.766989	Non-Module
DAPK2	-1.49401	Non-Module
RFC1	-0.33137	Non-Module
TBC1D23	0.590306	Non-Module
ZZZ3	-0.780073	Non-Module
USP2	-4.18951	Non-Module
NSUN2	-0.320125	Non-Module
FBXO42	-2.99313	Non-Module
MRI1	-1.65172	Non-Module
AGA	0.743857	Non-Module
BOD1L1	-1.46827	Non-Module
MAT2B	0.798844	Non-Module
MSR1	-4.11407	Non-Module
MTREX	2.23459	Non-Module
ZFYVE16	0.919085	Non-Module
RIPOR1	-2.60591	Non-Module
RAI14	0.153672	Non-Module
PHLPP2	-2.90709	Non-Module
SPDL1	0.390923	Non-Module
SLC66A1	-1.56705	Non-Module
CTNS	-2.24997	Non-Module
PHF23	-2.24693	Non-Module
INPP4A	-1.51775	Non-Module
PSMA4	4.119	Non-Module
MYO16	-1.65235	Non-Module
LSG1	-0.212613	Non-Module
PARP3	-1.95214	Non-Module
RIPOR3	-2.35422	Non-Module
TDP1	-0.19047	Non-Module
AIFM2	-2.32226	Non-Module
RETSAT	-2.30437	Non-Module
CAPG	1.13354	Non-Module
JADE2	-1.40745	Non-Module
LCP2	-3.22403	Non-Module
TRIT1	-0.6126	Non-Module
CUL7	-2.86626	Non-Module
PHKA2	-2.31482	Non-Module
HSPA5	-2.96327	Non-Module
DSG2	-0.965797	Non-Module
GEMIN8	-1.06851	Non-Module
OFD1	-0.529285	Non-Module
MAGEC2	1.47801	Non-Module
YTHDC2	0.249534	Non-Module
CTPS2	-0.582336	Non-Module
ATP6V1H	0.446655	Non-Module
POLR2B	1.30288	Non-Module
FAM214A	-2.39305	Non-Module
TPR	-0.0537676	Non-Module
KATNIP	-0.779318	Non-Module
DTNBP1	-2.0569	Non-Module
C12orf4	-0.762858	Non-Module
TSPAN17	1.03305	Non-Module
NOP16	-0.785591	Non-Module
RRM2B	0.278982	Non-Module
ZNF800	-2.26155	Non-Module
MRPS10	-0.0826543	Non-Module
VPS13D	-1.34196	Non-Module
FAM120A	-1.84969	Non-Module
R3HDM1	-1.36987	Non-Module
H6PD	-3.07695	Non-Module
PER3	-1.09601	Non-Module
RFC2	1.14094	Non-Module
CLPTM1L	0.397618	Non-Module
NEDD4L	-1.25125	Non-Module
HEXB	1.71419	Non-Module
PTCD2	-0.670606	Non-Module
JKAMP	0.226699	Non-Module
MCUR1	-0.402379	Non-Module
LETMD1	-0.163281	Non-Module
PTGER3	-2.27911	Non-Module
MAPK9	-1.15575	Non-Module
BCAR1	-2.97171	Non-Module
FHIP1B	-2.11331	Non-Module
HOMER3	-3.76015	Non-Module
RAD51	-0.125563	Non-Module
POLQ	-1.78371	Non-Module
PIK3CB	-3.11621	Non-Module
CYBA	1.88675	Non-Module
THOC3	-0.592081	Non-Module
HEBP2	1.69229	Non-Module
MPHOSPH9	-1.13413	Non-Module
PLEKHA5	-0.842256	Non-Module
SIKE1	0.0304617	Non-Module
FNIP2	-1.48248	Non-Module
MSMO1	-0.93557	Non-Module
ALX4	-2.99885	Non-Module
AKR7A2	-0.106109	Non-Module
MRTO4	0.458079	Non-Module
USE1	-1.33939	Non-Module
AP5M1	0.284881	Non-Module
ANAPC4	0.335948	Non-Module
TRAPPC3	1.16809	Non-Module
THRAP3	-0.382347	Non-Module
KIF1B	-1.81995	Non-Module
TBC1D22A	0.016269	Non-Module
FAM168A	-2.22663	Non-Module
RELT	-1.54566	Non-Module
NOP58	0.652037	Non-Module
SZRD1	-0.910777	Non-Module
KCNH2	0.238841	Non-Module
CUL1	-0.312892	Non-Module
FAM114A2	0.653212	Non-Module
GINM1	-0.759695	Non-Module
EIF2AK2	-2.27554	Non-Module
USP36	-3.34414	Non-Module
KMT2C	-1.24177	Non-Module
PUM2	-1.01169	Non-Module
HPF1	0.771142	Non-Module
ZFR	-0.89474	Non-Module
ZNF280C	-3.1866	Non-Module
IL17RB	-2.19156	Non-Module
TRAF3IP2	-2.90817	Non-Module
GYG2	-0.910817	Non-Module
DCBLD2	-2.86229	Non-Module
SOAT1	0.866593	Non-Module
MSH4	-3.59828	Non-Module
GDI2	1.71833	Non-Module
ATG5	0.302701	Non-Module
PITHD1	0.549145	Non-Module
MTA3	0.702842	Non-Module
ATP11B	0.128794	Non-Module
SEC61A1	-0.523034	Non-Module
POLR3E	-0.579945	Non-Module
ATP2B4	-1.93811	Non-Module
RIOK2	-0.892127	Non-Module
YIPF1	-1.16286	Non-Module
NDC1	-0.32666	Non-Module
FLYWCH1	-0.847081	Non-Module
PARP12	-1.87186	Non-Module
ALDH18A1	0.0329648	Non-Module
TARBP1	-0.435115	Non-Module
GATB	-0.17972	Non-Module
SLC2A3	-2.37811	Non-Module
CTDP1	-0.911621	Non-Module
YBX3	0.500929	Non-Module
WNK1	-2.56332	Non-Module
CCAR1	-0.594145	Non-Module
OGFR	-0.628189	Non-Module
PIGV	-3.47034	Non-Module
QSER1	-2.24233	Non-Module
MPC1	1.29901	Non-Module
ACAA1	-1.47981	Non-Module
BCAT1	1.73578	Non-Module
SPAG4	-2.02849	Non-Module
NCKAP1	-0.245888	Non-Module
MRPS35	1.5431	Non-Module
SFSWAP	-0.544989	Non-Module
TNK2	-3.09262	Non-Module
MON2	-0.156052	Non-Module
GPBP1	0.541434	Non-Module
LTK	-1.99436	Non-Module
WAPL	-0.872865	Non-Module
VMP1	1.61333	Non-Module
APPBP2	-0.371769	Non-Module
EIF4B	2.00816	Non-Module
RPL18	2.33105	Non-Module
ISOC2	1.04746	Non-Module
U2AF2	0.221272	Non-Module
MED29	-2.34875	Non-Module
MTMR1	-0.403899	Non-Module
ADCK1	-1.03653	Non-Module
HAGH	-0.965557	Non-Module
CASP8	0.364778	Non-Module
INTS13	0.23984	Non-Module
TM7SF3	0.566219	Non-Module
TSPAN32	-3.05936	Non-Module
TAF2	-0.802205	Non-Module
HIPK2	-4.24041	Non-Module
TNPO3	-0.0423529	Non-Module
RFXANK	1.52069	Non-Module
TMEM161A	-1.32076	Non-Module
CTSA	-0.481092	Non-Module
SUGP2	-1.25572	Non-Module
CNN2	-0.562744	Non-Module
BTBD1	-0.401646	Non-Module
SBNO2	-2.24946	Non-Module
PMS1	0.604599	Non-Module
HMG20B	-0.118752	Non-Module
TAF11	0.294369	Non-Module
AP3D1	-1.40297	Non-Module
ZNF76	-3.29815	Non-Module
SLC9A3R2	-0.111896	Non-Module
NTHL1	1.72235	Non-Module
UHRF1BP1	-2.29781	Non-Module
IPO5	1.22403	Non-Module
OAT	2.14949	Non-Module
WDR3	0.824109	Non-Module
TRAM2	-2.75392	Non-Module
MCM10	0.269048	Non-Module
DGKA	-2.1717	Non-Module
KARS1	0.844385	Non-Module
ADAT1	-2.57915	Non-Module
NDUFB4	1.22011	Non-Module
SPEN	-2.54177	Non-Module
ZC3H15	1.18707	Non-Module
PACC1	-1.12034	Non-Module
SLK	0.335574	Non-Module
CYB5R4	-0.0523001	Non-Module
SEC61A2	-2.22527	Non-Module
PRKCQ	-1.19092	Non-Module
TLE2	-2.46472	Non-Module
ASB1	-0.37032	Non-Module
ME1	-1.71328	Non-Module
CDK13	-0.147665	Non-Module
FOXJ2	-3.16446	Non-Module
YBX1	1.62616	Non-Module
PDE4A	-3.78738	Non-Module
PPP2R5A	0.0589503	Non-Module
ELAVL1	-1.03392	Non-Module
DIP2B	-1.14236	Non-Module
KDM4A	-1.36088	Non-Module
NFYC	-0.50015	Non-Module
CD84	-1.87468	Non-Module
ELOVL1	-0.385126	Non-Module
SPI1	-2.5886	Non-Module
POLR1H	1.92514	Non-Module
ZBTB11	-1.58866	Non-Module
ATXN3	-0.456097	Non-Module
GOLGA5	-0.0652632	Non-Module
LRRC40	0.196482	Non-Module
ISOC1	1.31156	Non-Module
TRMT11	0.683158	Non-Module
ATG2B	-2.86255	Non-Module
ARFGEF1	-1.09456	Non-Module
ZFAT	-2.0947	Non-Module
MTFR1	0.064036	Non-Module
FECH	-0.562779	Non-Module
IDI1	0.322451	Non-Module
KLF6	-5.25311	Non-Module
NEO1	-0.936792	Non-Module
TRAM1	0.174408	Non-Module
PHKA1	-0.443981	Non-Module
TNFRSF1A	-2.48759	Non-Module
CACNB1	-2.67396	Non-Module
STOML1	-0.602919	Non-Module
PKM	2.06371	Non-Module
DHX29	0.0675593	Non-Module
DNTTIP2	-0.83083	Non-Module
METTL22	-2.05969	Non-Module
TP53BP1	-0.540965	Non-Module
RRP15	0.655961	Non-Module
RHOA	1.31203	Non-Module
DHX8	0.846959	Non-Module
PMS2P4	-1.30054	Non-Module
IARS2	1.59113	Non-Module
IDH3G	-1.35826	Non-Module
ROGDI	-0.688994	Non-Module
ROCK1	-0.427372	Non-Module
CBFB	1.36019	Non-Module
HDAC4	-2.22728	Non-Module
RASSF1	-2.18304	Non-Module
FGFR3	-1.39712	Non-Module
IFI35	0.530097	Non-Module
PLEKHH3	-2.74475	Non-Module
MEF2A	-0.562657	Non-Module
OTUD5	-1.47023	Non-Module
TFE3	-2.67684	Non-Module
INPP5A	0.549748	Non-Module
GPKOW	-0.820468	Non-Module
GRIPAP1	-1.05712	Non-Module
FTSJ1	0.388423	Non-Module
LAPTM4A	-0.940676	Non-Module
IP6K2	-2.18801	Non-Module
SRBD1	-0.541904	Non-Module
RASGRP2	-1.65037	Non-Module
PSME4	-1.4189	Non-Module
IFT80	0.396913	Non-Module
SIRT2	-0.476253	Non-Module
ERLEC1	0.25392	Non-Module
PITX1	-1.47738	Non-Module
NUP133	-0.218417	Non-Module
VPS35	1.69451	Non-Module
DNAJA2	0.423691	Non-Module
KCNAB2	-2.17689	Non-Module
GAL	-0.316202	Non-Module
FUNDC1	-0.0696166	Non-Module
TGFBR3	-1.68159	Non-Module
ATP1B3	0.495293	Non-Module
NEDD4	-3.12792	Non-Module
PIGB	-1.22241	Non-Module
MAPK6	-0.156384	Non-Module
HDHD5	-0.0385652	Non-Module
UFD1	0.56786	Non-Module
LRP6	-1.36632	Non-Module
PHRF1	-2.11888	Non-Module
ELP1	0.6486	Non-Module
SPTB	-0.385111	Non-Module
EXOC5	0.276099	Non-Module
FSTL3	-2.40491	Non-Module
DGCR2	-1.28156	Non-Module
RNF126	-2.05582	Non-Module
ZXDC	-2.70728	Non-Module
JMJD6	-1.6282	Non-Module
POLB	0.862709	Non-Module
ST6GALNAC1	-1.49713	Non-Module
WIPI1	-2.07938	Non-Module
GBA2	-1.07553	Non-Module
NDST1	-1.20475	Non-Module
ASNS	-0.502819	Non-Module
AP3M2	-1.50183	Non-Module
PABPC1	-1.14602	Non-Module
TESK2	-1.46971	Non-Module
CSNK2A2	-2.50449	Non-Module
EIF2B3	1.06656	Non-Module
TCOF1	-0.612367	Non-Module
RAD18	-0.25889	Non-Module
ATP2B1	-0.743014	Non-Module
NCK2	0.351143	Non-Module
MAP4K4	0.874875	Non-Module
RPL31	3.74745	Non-Module
SNX13	-0.920942	Non-Module
ING3	-0.195816	Non-Module
BUD23	1.53901	Non-Module
SEL1L	-0.115794	Non-Module
ATP6AP1	0.334582	Non-Module
TCF3	-0.54734	Non-Module
TRIB2	-1.07972	Non-Module
DAZAP1	0.742733	Non-Module
MBD3	-0.136749	Non-Module
HLTF	0.221118	Non-Module
FAM50A	1.62639	Non-Module
FAM3A	-1.01823	Non-Module
CPSF1	-1.36539	Non-Module
MYO3B	-1.19644	Non-Module
CYBRD1	-1.06174	Non-Module
PDCD2	-1.1343	Non-Module
PRKACA	-3.34307	Non-Module
ADGRL1	-3.57356	Non-Module
PTPN18	-1.91643	Non-Module
ASIC4	-0.559379	Non-Module
LNX1	-1.96521	Non-Module
TFRC	-0.0968732	Non-Module
AFF4	-2.70282	Non-Module
UBE2D1	-0.927196	Non-Module
PALS1	-0.897763	Non-Module
SMC1A	0.0396691	Non-Module
MARK2	-2.31411	Non-Module
HMMR	1.79752	Non-Module
P4HA2	0.465603	Non-Module
TRNT1	-1.11862	Non-Module
FBXW11	-0.656339	Non-Module
DERL2	-0.590571	Non-Module
TMEM38A	-3.49897	Non-Module
AP1M1	-0.365647	Non-Module
SCARB1	-2.29212	Non-Module
SELENOO	-2.367	Non-Module
LLGL2	-0.588235	Non-Module
NLE1	-1.27036	Non-Module
SDHA	0.773314	Non-Module
SMARCE1	0.226492	Non-Module
GSDMB	-4.00234	Non-Module
KDM5A	-0.68847	Non-Module
IGF2BP2	-2.5227	Non-Module
ST6GAL1	-1.31326	Non-Module
PICALM	0.439657	Non-Module
CLASP1	-1.10763	Non-Module
CLNS1A	1.00445	Non-Module
TEAD2	-1.7627	Non-Module
EED	0.0863638	Non-Module
ATP2A3	-2.51867	Non-Module
SLC24A1	-2.21226	Non-Module
SCARF1	-6.22884	Non-Module
LMAN1	0.25867	Non-Module
HACD3	0.787138	Non-Module
ENO1	1.72666	Non-Module
TUBE1	-0.737685	Non-Module
TXK	-4.88065	Non-Module
WSCD2	-1.02946	Non-Module
ACTR6	1.13275	Non-Module
SRI	2.38564	Non-Module
NUP37	1.53056	Non-Module
GTSE1	-2.46511	Non-Module
TTC38	-1.48025	Non-Module
ACAT1	1.23191	Non-Module
GRAMD4	-1.11575	Non-Module
SLC25A40	-1.25616	Non-Module
TIMM21	0.191906	Non-Module
ADD2	-0.77505	Non-Module
MARK3	0.213553	Non-Module
SLC25A3	2.03473	Non-Module
FNDC3B	-1.54173	Non-Module
FOSL2	-1.94171	Non-Module
FRYL	-0.708047	Non-Module
TMEM131	-1.50661	Non-Module
FSCN1	0.268292	Non-Module
ACTB	-1.86039	Non-Module
MOCOS	-0.183871	Non-Module
PLD1	-0.534818	Non-Module
WDR62	-1.90951	Non-Module
DLG1	-0.146597	Non-Module
RAB7A	-1.16755	Non-Module
SEC31B	-4.02154	Non-Module
SART3	-0.552997	Non-Module
KIFAP3	0.329591	Non-Module
MKRN2	-0.127818	Non-Module
MCM6	-0.295594	Non-Module
REXO2	2.0028	Non-Module
RBM7	-0.708707	Non-Module
PTPN23	-2.2757	Non-Module
MLH1	1.15317	Non-Module
UNG	0.430319	Non-Module
SLC46A1	-4.48161	Non-Module
ANKRD13A	0.513722	Non-Module
GPATCH1	-1.70953	Non-Module
MCAM	-0.833587	Non-Module
RAP1GAP	-2.76853	Non-Module
XAB2	-2.11921	Non-Module
ARHGEF1	-0.346459	Non-Module
TOP2B	0.672404	Non-Module
TM9SF3	0.537405	Non-Module
UBE2T	0.182079	Non-Module
GTF3C1	-1.6457	Non-Module
IL4R	-0.890111	Non-Module
USP33	0.472316	Non-Module
EXOSC5	-0.375876	Non-Module
DYNC1I2	1.013	Non-Module
LRCH4	-2.43506	Non-Module
FAM76B	-0.403203	Non-Module
CAPZB	-0.248556	Non-Module
JADE1	-1.33678	Non-Module
SLC25A43	-1.83278	Non-Module
UBE2A	-1.37007	Non-Module
ARAF	-1.63841	Non-Module
MCCC1	0.890819	Non-Module
UBE2K	0.438447	Non-Module
PIK3C3	1.02869	Non-Module
N4BP2	-0.43024	Non-Module
SYNJ2	-0.696341	Non-Module
PPP2R5C	0.36478	Non-Module
PMS2P1	-0.811646	Non-Module
GNB1	-0.354538	Non-Module
MLLT10	-0.272365	Non-Module
ZCWPW1	-2.5777	Non-Module
NRDC	0.25293	Non-Module
VDAC3	2.93874	Non-Module
TNRC6C	-3.6446	Non-Module
CBFA2T2	-2.68777	Non-Module
ITCH	-1.52929	Non-Module
PKD2L2	-3.6709	Non-Module
SDF4	1.23853	Non-Module
TOLLIP	-1.39521	Non-Module
UBE2D4	-1.26393	Non-Module
THOC1	-0.457937	Non-Module
FKBP7	-0.675118	Non-Module
OSBPL6	-1.12906	Non-Module
XRCC5	1.09276	Non-Module
REXO1	-4.02955	Non-Module
SAR1A	0.714308	Non-Module
DUSP13	-2.00189	Non-Module
CIC	-3.81462	Non-Module
PAFAH1B3	1.17494	Non-Module
KIF22	-0.196485	Non-Module
DDX1	1.2469	Non-Module
DNM2	0.555995	Non-Module
EPB41L2	0.42495	Non-Module
STX7	0.397711	Non-Module
KEAP1	-0.0649002	Non-Module
PTPRH	-2.67621	Non-Module
SLC35C2	-2.4686	Non-Module
RIF1	-0.455193	Non-Module
RAB21	0.199836	Non-Module
SMARCA2	0.457063	Non-Module
SESN1	-0.569584	Non-Module
PUM3	-0.287069	Non-Module
CNOT4	-2.16468	Non-Module
CPOX	0.139531	Non-Module
CLDND1	-0.551512	Non-Module
HSP90AA1	0.800971	Non-Module
DLGAP4	-3.65341	Non-Module
CROCCP3	-4.95476	Non-Module
NDC80	0.548014	Non-Module
CXCL2	-6.15196	Non-Module
OSTM1	0.84594	Non-Module
PCNP	1.39313	Non-Module
EXD2	-0.349893	Non-Module
MEF2C	-0.163169	Non-Module
PTPRC	0.324893	Non-Module
UBA5	1.29818	Non-Module
STK17B	-1.97271	Non-Module
CDC14B	-0.925162	Non-Module
ZNF510	-3.25128	Non-Module
JMJD4	-1.28383	Non-Module
DUSP12	-0.273336	Non-Module
DELE1	-0.918953	Non-Module
HSPB11	0.293464	Non-Module
PHLPP1	-2.14127	Non-Module
WDR70	1.64774	Non-Module
STRADB	0.443734	Non-Module
C1QTNF3	-3.03669	Non-Module
ME2	0.399503	Non-Module
C5orf22	-1.04646	Non-Module
CCNT2	-1.50375	Non-Module
FAM135A	-0.547297	Non-Module
TRAF5	-1.38948	Non-Module
MRPL22	2.58124	Non-Module
GEMIN5	-1.09854	Non-Module
NFE2L1	0.281288	Non-Module
GSK3B	-1.08766	Non-Module
ERC1	-1.19696	Non-Module
RNF13	0.180825	Non-Module
PALB2	-2.30129	Non-Module
DOP1A	-0.449497	Non-Module
BCKDHB	0.0560533	Non-Module
KAT6A	-2.4329	Non-Module
TUT7	-0.576896	Non-Module
TNPO1	0.974885	Non-Module
PLOD1	-0.86726	Non-Module
P2RX5	-2.41198	Non-Module
ITGAE	-1.04834	Non-Module
DIS3	-0.384596	Non-Module
PIBF1	1.11054	Non-Module
TDRD3	0.188111	Non-Module
PDS5B	-0.591221	Non-Module
OXCT1	1.53108	Non-Module
CYLD	-0.182132	Non-Module
ZNF671	-3.447	Non-Module
ZNF416	-3.82093	Non-Module
ZNF264	-1.3212	Non-Module
RPS5	2.68137	Non-Module
FAT1	-0.0995495	Non-Module
CHMP2B	1.26895	Non-Module
ZMPSTE24	0.770662	Non-Module
NOA1	-1.58856	Non-Module
REST	-1.51984	Non-Module
SSH1	-3.75806	Non-Module
GSTP1	3.59681	Non-Module
APLP2	2.749	Non-Module
WBP11	-0.925427	Non-Module
EIF3I	2.2035	Non-Module
TXLNA	-1.22526	Non-Module
NCOA1	-0.970261	Non-Module
AGBL5	-1.64128	Non-Module
KIF3C	-2.50122	Non-Module
RAB10	1.41149	Non-Module
HADHA	1.03028	Non-Module
MAPRE3	-2.52675	Non-Module
CAD	-1.80666	Non-Module
BCORL1	-4.62902	Non-Module
ATRX	-0.9245	Non-Module
MYNN	-1.30606	Non-Module
SCAMP1	0.421613	Non-Module
HACE1	-0.778248	Non-Module
SEH1L	0.853284	Non-Module
WDFY1	0.00947508	Non-Module
SLC25A24	-0.0752621	Non-Module
MAP3K4	-0.477792	Non-Module
ZNF213	-2.97675	Non-Module
CTTN	0.338202	Non-Module
MTIF2	0.806997	Non-Module
EPS15	-0.704923	Non-Module
ORC1	-1.77349	Non-Module
MGST2	1.02518	Non-Module
ATG16L1	-0.736321	Non-Module
USP40	-0.708268	Non-Module
POMGNT1	-0.58346	Non-Module
RAD54L	-2.21425	Non-Module
DNAJA1	1.86544	Non-Module
B4GALT1	-2.56705	Non-Module
CHMP5	1.24019	Non-Module
NFX1	-1.78062	Non-Module
DIMT1	-0.311985	Non-Module
EIF2AK1	-0.598459	Non-Module
SNX10	0.00296237	Non-Module
SEPHS1	-0.651216	Non-Module
ITPKC	-1.99776	Non-Module
RBM22	-2.1365	Non-Module
TMED2	1.24472	Non-Module
ERO1B	-2.0933	Non-Module
ZFAND6	0.918275	Non-Module
HUWE1	-1.11992	Non-Module
ACOX3	-2.12627	Non-Module
PPP1R15A	-2.73932	Non-Module
TRIP6	0.821169	Non-Module
SRRT	-0.191943	Non-Module
NLK	-0.893816	Non-Module
PGS1	-0.627037	Non-Module
PSMC5	-0.6044	Non-Module
UIMC1	-0.716763	Non-Module
OGFOD1	-0.0597744	Non-Module
SH3BP2	-3.44813	Non-Module
NOP14	-1.04091	Non-Module
ADD1	0.216027	Non-Module
L2HGDH	0.0663876	Non-Module
TXNDC16	-1.50294	Non-Module
RTRAF	2.19517	Non-Module
GMCL1	-0.566215	Non-Module
SF3B2	0.347502	Non-Module
KLHL42	-1.73786	Non-Module
GNAS	-0.0256646	Non-Module
DNM1L	1.45379	Non-Module
AURKA	-0.420954	Non-Module
CASS4	-3.51035	Non-Module
PIR	0.908023	Non-Module
METTL2A	-0.896438	Non-Module
ALG6	-0.45974	Non-Module
CNOT3	-4.02058	Non-Module
PTPN4	-1.06646	Non-Module
DDX18	1.69782	Non-Module
KHSRP	-0.382363	Non-Module
ASAP3	-1.52559	Non-Module
EDEM2	-1.25538	Non-Module
DNMT3B	-1.56449	Non-Module
TPX2	0.12425	Non-Module
PDRG1	-1.55646	Non-Module
ANKRD10	0.339325	Non-Module
TGDS	-0.623288	Non-Module
COQ9	-0.808672	Non-Module
KIF9	-1.12068	Non-Module
ATRN	-0.253611	Non-Module
FKBP1A	-1.37699	Non-Module
ZNF343	-1.44837	Non-Module
MAVS	-2.65493	Non-Module
LZTS3	-3.27595	Non-Module
XRN2	0.793301	Non-Module
KIZ	-0.113339	Non-Module
DYNLL1	1.39559	Non-Module
TESC	0.628286	Non-Module
RPL6	1.36007	Non-Module
ESF1	-0.58154	Non-Module
RBBP9	-2.12236	Non-Module
SLC23A2	-2.26642	Non-Module
SLC8B1	-1.57857	Non-Module
KDM2B	-0.959986	Non-Module
TASP1	-0.965005	Non-Module
GCN1	-0.898394	Non-Module
PXN	-2.28722	Non-Module
SIRT4	-1.91505	Non-Module
KIF16B	-0.484756	Non-Module
TRMT6	-1.28476	Non-Module
PEBP1	2.70295	Non-Module
ERP29	0.686067	Non-Module
IGBP1	0.146599	Non-Module
FXYD5	-1.14096	Non-Module
GRAMD1A	-3.0303	Non-Module
HEPH	0.125667	Non-Module
GANAB	0.338225	Non-Module
GMIP	-3.48816	Non-Module
RBM41	-0.668196	Non-Module
BIRC5	-0.0628643	Non-Module
MLF2	0.300353	Non-Module
ZBTB25	-4.18364	Non-Module
NECAP1	0.801775	Non-Module
DHX32	-1.34994	Non-Module
RCOR1	-2.30134	Non-Module
GPATCH2L	-0.094708	Non-Module
BLVRB	1.29341	Non-Module
SLC9A1	-4.62739	Non-Module
SPTLC1	-0.156629	Non-Module
PAPOLA	1.17005	Non-Module
YPEL3	-2.69022	Non-Module
MRPS33	0.632969	Non-Module
NUDC	0.798083	Non-Module
MAEA	0.241954	Non-Module
ICAM1	-2.2188	Non-Module
STRN4	-1.18222	Non-Module
LYZ	3.89361	Non-Module
MUL1	-1.81542	Non-Module
PDCD7	-1.37105	Non-Module
SPG21	-0.24108	Non-Module
GNPTG	0.20226	Non-Module
USP48	-0.751147	Non-Module
PDPR	-3.04025	Non-Module
AARS1	-0.564457	Non-Module
GLG1	-1.23163	Non-Module
KIF4A	0.563153	Non-Module
TNRC6A	-1.90047	Non-Module
NAT14	-2.02007	Non-Module
PITPNM2	-4.0826	Non-Module
EXOC1	0.756932	Non-Module
OSBPL8	-0.0940363	Non-Module
DTX2	-3.18212	Non-Module
PUS7	-1.6725	Non-Module
DLD	1.4833	Non-Module
WDR7	0.24228	Non-Module
TXNL1	1.31615	Non-Module
CMTM6	0.0805765	Non-Module
MAP3K20	-0.264105	Non-Module
FH	2.23261	Non-Module
SEL1L3	-1.39769	Non-Module
CDV3	0.307294	Non-Module
ALKBH5	0.0279589	Non-Module
SPAG7	-2.34911	Non-Module
ORC6	-0.473634	Non-Module
ZC3HC1	-0.844866	Non-Module
TMEM101	0.101203	Non-Module
PSME1	1.96164	Non-Module
PPP2R3C	-0.0757442	Non-Module
SLC7A8	-2.0093	Non-Module
SCFD1	1.34785	Non-Module
G2E3	0.396233	Non-Module
HNRNPC	1.99665	Non-Module
SUPT16H	-0.144342	Non-Module
TOX4	0.739042	Non-Module
GEMIN2	1.01711	Non-Module
TINF2	-1.92724	Non-Module
TRPM7	-0.74231	Non-Module
TYRO3	-1.21647	Non-Module
WDR76	0.0303144	Non-Module
SNAP23	1.58441	Non-Module
TBX15	-3.1511	Non-Module
PHGDH	0.767224	Non-Module
EZR	-0.115848	Non-Module
AGO1	-2.25025	Non-Module
CLSPN	-0.965553	Non-Module
NUP50	-1.25053	Non-Module
CDC45	0.559788	Non-Module
SEC22C	0.179572	Non-Module
XYLB	-2.31231	Non-Module
CDC6	0.115856	Non-Module
CDC23	-0.298415	Non-Module
AAAS	0.0780281	Non-Module
CBX5	-2.67911	Non-Module
SUCO	-1.22849	Non-Module
MAP3K1	-1.38759	Non-Module
ARCN1	-0.00340105	Non-Module
PSMD5	-0.590097	Non-Module
PTGS1	-1.12676	Non-Module
CRAT	-0.877288	Non-Module
NANS	1.84751	Non-Module
TBC1D2	-3.12258	Non-Module
CWF19L1	0.0796811	Non-Module
BTAF1	-0.0844748	Non-Module
IKZF5	-4.04547	Non-Module
CYP26A1	-2.52866	Non-Module
SORBS1	-2.17048	Non-Module
BAMBI	-1.4805	Non-Module
WAC	-0.911009	Non-Module
NUBP2	0.834495	Non-Module
FKBP5	-0.829867	Non-Module
BRPF3	-3.18178	Non-Module
MRPS18A	-0.348991	Non-Module
HSP90AB1	1.30282	Non-Module
CDC5L	-0.301555	Non-Module
ITPR3	-1.87969	Non-Module
ZNF184	-1.88168	Non-Module
SIRT1	-1.94895	Non-Module
HNRNPH3	-0.826889	Non-Module
IFT74	0.423495	Non-Module
ABL1	-2.30038	Non-Module
ACOT7	-0.57915	Non-Module
SH3GLB1	0.401475	Non-Module
CDC7	-0.35759	Non-Module
SYDE2	-2.12716	Non-Module
SCD	-1.15465	Non-Module
TMED1	0.378323	Non-Module
ERMP1	-1.65846	Non-Module
RAB18	0.894545	Non-Module
WASHC2A	-0.488659	Non-Module
MAST3	-3.80398	Non-Module
MZF1	-4.64086	Non-Module
OCEL1	-2.83335	Non-Module
PSMD8	1.34576	Non-Module
FBXL19	0.810496	Non-Module
HSD3B7	0.427459	Non-Module
BCL7C	0.0165482	Non-Module
MAGEB2	0.561341	Non-Module
CIRBP	2.07115	Non-Module
CBARP	-3.88034	Non-Module
HNRNPM	0.495037	Non-Module
NDUFB7	2.30914	Non-Module
TECR	0.155831	Non-Module
CEP170B	-2.50726	Non-Module
POLR2E	1.74049	Non-Module
GADD45B	-2.90312	Non-Module
PALM	-1.57246	Non-Module
MKNK2	-1.42715	Non-Module
ARVCF	-1.30563	Non-Module
RANBP1	2.48317	Non-Module
ZDHHC8	-1.79412	Non-Module
MED15	-2.29963	Non-Module
SNAP29	-0.784064	Non-Module
CRKL	-0.229538	Non-Module
LZTR1	-1.90575	Non-Module
SMARCB1	1.32935	Non-Module
BCL2L13	0.0111967	Non-Module
CABIN1	-0.367456	Non-Module
RNF215	-2.63844	Non-Module
SPECC1L	0.191877	Non-Module
PES1	0.56449	Non-Module
MAPK1	-1.20377	Non-Module
PPM1F	-1.15728	Non-Module
TOP3B	-2.02214	Non-Module
ESS2	-1.87904	Non-Module
CRYBB2P1	-1.22474	Non-Module
CARD10	-2.27991	Non-Module
LRP5L	-2.33928	Non-Module
SLC25A1	-0.316363	Non-Module
LGALS1	3.84447	Non-Module
PIK3IP1	-2.24279	Non-Module
SRRD	-0.389049	Non-Module
PATZ1	-3.6042	Non-Module
TRIOBP	-1.977	Non-Module
TFIP11	-0.558114	Non-Module
GCAT	1.2454	Non-Module
ANKRD54	-1.21249	Non-Module
MICALL1	-2.11014	Non-Module
POLR2F	2.73533	Non-Module
CCDC134	-1.28499	Non-Module
PICK1	-1.23871	Non-Module
TTC28	-3.10753	Non-Module
KDELR3	-1.23945	Non-Module
DDX17	-1.0568	Non-Module
HSCB	0.461072	Non-Module
CBY1	-1.27886	Non-Module
XBP1	-0.928169	Non-Module
RTCB	1.3524	Non-Module
JOSD1	-1.41535	Non-Module
FBXO7	-0.102772	Non-Module
POLDIP3	-1.57835	Non-Module
PPP6R2	-0.984265	Non-Module
SBF1	-0.738159	Non-Module
LMF2	0.604876	Non-Module
RHBDD3	-2.22297	Non-Module
HMGXB4	-2.46113	Non-Module
TOM1	-0.397659	Non-Module
NEFH	-1.55877	Non-Module
MCAT	-1.45985	Non-Module
MCM5	0.812593	Non-Module
ARSA	-2.78749	Non-Module
TSPO	2.36988	Non-Module
TTLL12	-1.35888	Non-Module
RPL3	0.0367221	Non-Module
ZMAT5	0.309162	Non-Module
SYNGR1	-2.46802	Non-Module
ASCC2	-1.61444	Non-Module
MTMR3	-1.06202	Non-Module
APOL4	-1.82988	Non-Module
APOL1	0.298899	Non-Module
TXN2	-0.922763	Non-Module
EIF3D	0.132624	Non-Module
TNRC6B	-2.13867	Non-Module
FAM118A	-0.560661	Non-Module
ST13	2.11596	Non-Module
RBX1	0.945515	Non-Module
L3MBTL2	-0.672961	Non-Module
RANGAP1	-0.291769	Non-Module
ZC3H7B	-0.915169	Non-Module
PHF5A	0.315647	Non-Module
ACO2	-0.367213	Non-Module
POLR3H	-1.06774	Non-Module
TRMU	-0.570322	Non-Module
PMM1	-1.22174	Non-Module
CERK	-1.37541	Non-Module
BRD1	-2.26681	Non-Module
ZBED4	-1.87817	Non-Module
ABHD4	-2.81825	Non-Module
KHNYN	-2.34051	Non-Module
FKBP3	0.404077	Non-Module
SDR39U1	-2.41895	Non-Module
RBM23	-0.278864	Non-Module
COCH	0.796147	Non-Module
AP4S1	-1.13234	Non-Module
POLE2	-0.804663	Non-Module
VCPKMT	-3.25233	Non-Module
SOS2	-1.61201	Non-Module
CDKL1	-0.727102	Non-Module
NIN	-0.885435	Non-Module
PYGL	-0.717989	Non-Module
PSMC6	1.49501	Non-Module
DDHD1	-1.96275	Non-Module
CDKN3	2.06281	Non-Module
CNIH1	0.703644	Non-Module
ATP6V1D	1.07079	Non-Module
PIGH	-0.510707	Non-Module
PSMA3	2.19127	Non-Module
TIMM9	-0.592237	Non-Module
GSTZ1	-0.936691	Non-Module
TMED8	-1.63189	Non-Module
AHSA1	2.16718	Non-Module
SPTLC2	-0.168551	Non-Module
SNW1	0.262709	Non-Module
ITPK1	-0.698935	Non-Module
DHRS7	1.19242	Non-Module
PPM1A	-0.0676817	Non-Module
SIX4	-2.79988	Non-Module
CEP128	-1.0187	Non-Module
ERH	3.28834	Non-Module
HIF1A	-1.15284	Non-Module
SUSD6	-2.57669	Non-Module
DICER1	-0.694514	Non-Module
ZFYVE21	-0.333622	Non-Module
MTHFD1	1.70451	Non-Module
ZC3H14	0.155836	Non-Module
TELO2	-0.974867	Non-Module
GSKIP	1.28522	Non-Module
VRK1	1.82846	Non-Module
PSMC1	1.75744	Non-Module
RPS6KA5	-2.83302	Non-Module
PPP4R3A	-1.21597	Non-Module
C14orf93	-2.44569	Non-Module
PSMB5	1.14662	Non-Module
YY1	0.649035	Non-Module
ACIN1	-1.79749	Non-Module
CCNB1IP1	-1.46632	Non-Module
TRIP11	-1.80995	Non-Module
APEX1	0.443095	Non-Module
ARHGAP5	0.0532538	Non-Module
CINP	0.667063	Non-Module
DHRS2	-0.0769757	Non-Module
SRP54	2.11085	Non-Module
CHD8	-1.87298	Non-Module
PCK2	-1.67489	Non-Module
PSMA6	3.08547	Non-Module
NFKBIA	-2.89469	Non-Module
EMC9	-2.11294	Non-Module
PSME2	1.97356	Non-Module
PNN	-1.71984	Non-Module
RABGGTA	-1.7171	Non-Module
PLTP	-1.26537	Non-Module
PCIF1	-3.17321	Non-Module
GSS	-0.312473	Non-Module
TRPC4AP	-0.82223	Non-Module
PYGB	-0.121962	Non-Module
GINS1	0.582528	Non-Module
ZMYND8	-2.61733	Non-Module
IFT52	1.76929	Non-Module
MYBL2	0.305152	Non-Module
NDRG3	-0.0984867	Non-Module
NFATC2	-5.08224	Non-Module
PABPC1L	-2.4222	Non-Module
STK4	-0.667621	Non-Module
PFDN4	1.51727	Non-Module
CSTF1	-1.24654	Non-Module
RAE1	0.313955	Non-Module
TPD52L2	0.114229	Non-Module
DNAJC5	-0.50543	Non-Module
NELFCD	0.196292	Non-Module
CTSZ	-0.063498	Non-Module
PRPF6	0.521199	Non-Module
TUBB1	-1.83441	Non-Module
PRELID3B	0.898176	Non-Module
PSMA7	1.683	Non-Module
SLCO4A1	-1.74095	Non-Module
MRGBP	-0.675417	Non-Module
TCFL5	-2.79888	Non-Module
GID8	-0.861175	Non-Module
ARFGAP1	-0.131929	Non-Module
EEF1A2	0.192523	Non-Module
GMEB2	-3.01494	Non-Module
C20orf27	0.374727	Non-Module
CDC25B	-1.38297	Non-Module
RNF24	-3.2897	Non-Module
NDUFAF5	-0.268032	Non-Module
TRIB3	-0.550859	Non-Module
CSNK2A1	-0.486753	Non-Module
CDS2	0.133759	Non-Module
SEC23B	1.04339	Non-Module
TM9SF4	-1.89965	Non-Module
CRNKL1	-0.533717	Non-Module
POFUT1	-1.65856	Non-Module
KIF3B	-0.668621	Non-Module
NOP56	-0.158223	Non-Module
MANBAL	-2.80085	Non-Module
IDH3B	1.38149	Non-Module
MAPRE1	1.07261	Non-Module
CDK5RAP1	0.307535	Non-Module
SNTA1	-0.588249	Non-Module
TTI1	-2.13693	Non-Module
E2F1	-2.89923	Non-Module
RPRD1B	-0.93236	Non-Module
PXMP4	-1.58725	Non-Module
CHMP4B	-0.444911	Non-Module
ACTR5	-0.586142	Non-Module
AHCY	0.246902	Non-Module
PPP1R16B	-1.12956	Non-Module
FAM83D	-2.60208	Non-Module
DHX35	-1.19353	Non-Module
DNTTIP1	-1.56483	Non-Module
ACOT8	-1.17054	Non-Module
APMAP	0.345579	Non-Module
ADNP2	-1.25336	Non-Module
USP14	-1.91922	Non-Module
METTL4	-1.47957	Non-Module
SMCHD1	-0.233026	Non-Module
MYL12A	2.34122	Non-Module
CEP76	-1.41908	Non-Module
CEP192	-0.237246	Non-Module
RNMT	-0.567985	Non-Module
SMAD7	-2.01426	Non-Module
ANKRD12	0.258441	Non-Module
MIB1	0.129804	Non-Module
RBBP8	0.230299	Non-Module
CSTF2	0.819009	Non-Module
PSMD10	2.26715	Non-Module
ATG4A	1.13383	Non-Module
TBL1X	-1.40396	Non-Module
PGRMC1	2.1599	Non-Module
POLA1	0.454879	Non-Module
NKAP	-0.192361	Non-Module
PRPS2	0.06631	Non-Module
MOSPD1	-0.966657	Non-Module
SUV39H1	-2.00705	Non-Module
XIAP	-0.0859204	Non-Module
ATP11C	0.00337855	Non-Module
ABCD1	-2.42834	Non-Module
CCDC22	0.364996	Non-Module
SYP	-1.71478	Non-Module
PLP2	-1.17619	Non-Module
ELF4	-2.51022	Non-Module
SLC25A14	0.813031	Non-Module
FMR1	-0.314038	Non-Module
PIM2	-1.88129	Non-Module
SCML2	-0.598629	Non-Module
SLC35A2	-3.89947	Non-Module
PQBP1	2.39565	Non-Module
GATA1	0.0307605	Non-Module
MAGT1	0.892403	Non-Module
SMS	1.83296	Non-Module
UBL4A	-0.901621	Non-Module
CD99L2	0.19881	Non-Module
EEA1	-2.30408	Non-Module
RP2	-0.150388	Non-Module
JADE3	-1.03209	Non-Module
USP11	-1.00776	Non-Module
HTATSF1	1.63098	Non-Module
TIMP1	0.653726	Non-Module
PIN4	0.215237	Non-Module
MAGED2	1.39689	Non-Module
RBM3	1.8257	Non-Module
CENPI	0.783798	Non-Module
PBDC1	-0.138601	Non-Module
GLA	-0.105426	Non-Module
ARMCX3	-0.835446	Non-Module
BEX4	0.825276	Non-Module
NDFIP2	1.3344	Non-Module
FNDC3A	-0.764988	Non-Module
CDADC1	-0.551705	Non-Module
STK24	-0.972327	Non-Module
ARHGEF7	-1.93134	Non-Module
PARP4	-1.3247	Non-Module
SUPT20H	-0.498367	Non-Module
MRPS31	0.267004	Non-Module
SLC25A15	0.168739	Non-Module
KPNA3	-1.49735	Non-Module
RGCC	-1.10107	Non-Module
VWA8	-0.193641	Non-Module
KATNAL1	-1.32785	Non-Module
INTS6	-0.723881	Non-Module
TSC22D1	-2.3879	Non-Module
MGRN1	-1.56159	Non-Module
ZNF629	-3.83418	Non-Module
TRADD	-1.20046	Non-Module
CORO1A	0.324327	Non-Module
MAPK3	-1.77789	Non-Module
GDPD3	-4.08363	Non-Module
ELMO3	-2.62785	Non-Module
LYRM1	-0.466029	Non-Module
NUTF2	0.784285	Non-Module
NUP93	0.116701	Non-Module
CENPT	-0.330066	Non-Module
NFAT5	-3.18831	Non-Module
LONP2	0.555907	Non-Module
ARL2BP	0.141805	Non-Module
DHODH	-0.170999	Non-Module
CTCF	-0.915477	Non-Module
ACD	-0.931251	Non-Module
POLR2C	-0.0566222	Non-Module
ZNF821	-2.5923	Non-Module
MMP15	-2.01707	Non-Module
USB1	-1.21767	Non-Module
CYB5B	2.03052	Non-Module
CCDC113	-1.58229	Non-Module
PSMD7	0.498371	Non-Module
SLC38A7	-1.95906	Non-Module
VAC14	-2.22069	Non-Module
COG4	0.316724	Non-Module
SLC7A6OS	-2.29024	Non-Module
SLC7A6	-1.76945	Non-Module
PLA2G15	-2.43528	Non-Module
WDR59	-0.848261	Non-Module
AXIN1	-1.04882	Non-Module
NPRL3	-3.58298	Non-Module
MPG	0.95199	Non-Module
HSDL1	-0.31644	Non-Module
NAGPA	-1.76154	Non-Module
COTL1	-0.0718022	Non-Module
USP10	-1.47914	Non-Module
ABCC1	-2.36267	Non-Module
CIAO3	-1.5716	Non-Module
MTHFSD	-2.92322	Non-Module
CLCN7	-1.52722	Non-Module
SLC7A5	-1.56864	Non-Module
RHBDL1	-3.72657	Non-Module
NUBP1	-0.0234552	Non-Module
UBE2I	0.698887	Non-Module
EEF2K	-1.71492	Non-Module
PIEZO1	-1.63332	Non-Module
ZNF174	-2.72178	Non-Module
UBFD1	-0.928622	Non-Module
ELOB	2.44801	Non-Module
CPPED1	-1.688	Non-Module
USP31	-3.68065	Non-Module
HMOX2	0.708585	Non-Module
DNAJA3	-0.0161316	Non-Module
BFAR	-1.51095	Non-Module
RBL2	-0.910493	Non-Module
RPGRIP1L	-0.719283	Non-Module
MAZ	0.510694	Non-Module
STX4	-0.945425	Non-Module
CDIPT	-0.106581	Non-Module
BCKDK	-0.724924	Non-Module
KAT8	-0.705181	Non-Module
NOMO1	-1.04603	Non-Module
CCP110	-1.61529	Non-Module
KNOP1	-0.589702	Non-Module
AAGAB	0.758013	Non-Module
LACTB	0.0993122	Non-Module
HERC1	-1.21684	Non-Module
TRIP4	-1.54107	Non-Module
MTFMT	-0.0956251	Non-Module
RAB11A	4.53446	Non-Module
CTSH	0.225715	Non-Module
TTC23	-1.39992	Non-Module
RPAP1	-1.45799	Non-Module
EHD4	-2.58238	Non-Module
TMEM87A	-0.0947152	Non-Module
ZNF106	-0.961507	Non-Module
DTWD1	-0.304903	Non-Module
GABPB1	1.14144	Non-Module
DMXL2	-0.307616	Non-Module
SCG3	1.48643	Non-Module
DNAJC17	-0.846581	Non-Module
EIF3J	1.52089	Non-Module
SPG11	-0.550341	Non-Module
RHOV	-2.42877	Non-Module
VPS18	-0.624245	Non-Module
OIP5	0.185672	Non-Module
ZDHHC2	0.878204	Non-Module
BRF2	-1.06358	Non-Module
TRIM35	-0.933992	Non-Module
ZFAND1	-0.217943	Non-Module
INTS9	-0.453858	Non-Module
RIPK2	-1.39045	Non-Module
NBN	0.0974085	Non-Module
CPQ	0.899544	Non-Module
DECR1	2.21354	Non-Module
CALB1	0.41733	Non-Module
BPNT2	-0.115267	Non-Module
LAPTM4B	1.25642	Non-Module
UBE2W	-2.43368	Non-Module
POP1	-0.670812	Non-Module
IKBKB	-0.978139	Non-Module
RAB2A	1.48823	Non-Module
EMC2	2.20502	Non-Module
ARMC1	-0.139403	Non-Module
TRPS1	-1.84374	Non-Module
SNX16	-1.8373	Non-Module
UBR5	-0.661365	Non-Module
PYCR3	-2.66478	Non-Module
EEF1D	2.67751	Non-Module
SQLE	0.306417	Non-Module
INTS10	1.82401	Non-Module
ERI1	-1.17102	Non-Module
SLC39A14	-0.041284	Non-Module
MTMR9	-2.17278	Non-Module
R3HCC1	0.93649	Non-Module
GSR	0.755904	Non-Module
TNFRSF10A	-1.50709	Non-Module
UBXN8	1.35048	Non-Module
ERICH1	-0.611211	Non-Module
TUSC3	2.16684	Non-Module
KLHDC4	-0.843615	Non-Module
MCM4	-0.0644218	Non-Module
KCTD9	-0.869528	Non-Module
ASAH1	1.08327	Non-Module
BNIP3L	2.06237	Non-Module
KCNN4	-1.84623	Non-Module
NUCB1	1.03543	Non-Module
GYS1	-1.19411	Non-Module
NFKBIB	-0.127533	Non-Module
SNRNP70	0.352501	Non-Module
CLPTM1	-1.30959	Non-Module
LIN7B	-1.77863	Non-Module
PEX11G	-1.78248	Non-Module
ERCC2	-1.4577	Non-Module
DOT1L	-2.15622	Non-Module
CD37	-2.00586	Non-Module
SF3A2	-1.65014	Non-Module
LYL1	-2.07882	Non-Module
TBC1D17	-1.98318	Non-Module
YJU2B	-1.78076	Non-Module
TLE5	0.66505	Non-Module
SGTA	-0.699843	Non-Module
MED25	-1.12323	Non-Module
C19orf53	1.20625	Non-Module
TIMM44	-0.982597	Non-Module
CCDC61	-2.56608	Non-Module
IL27RA	-0.100702	Non-Module
ASF1B	-2.59771	Non-Module
TNNT1	1.56673	Non-Module
VRK3	-1.66286	Non-Module
FAM32A	0.401413	Non-Module
PPP6R1	-1.63137	Non-Module
C19orf44	-3.05661	Non-Module
AKAP8	-1.90408	Non-Module
ILVBL	-1.4911	Non-Module
CCNE1	-0.86709	Non-Module
URI1	0.768695	Non-Module
PDCD5	2.86902	Non-Module
ANKRD27	-1.2026	Non-Module
RPS16	0.596212	Non-Module
FBL	1.42353	Non-Module
AKT2	-0.331545	Non-Module
PLD3	0.549232	Non-Module
PRX	-2.30608	Non-Module
PIAS4	-1.02919	Non-Module
NUMBL	-3.67679	Non-Module
YJU2	-0.502351	Non-Module
TBCB	2.44265	Non-Module
SLC1A5	-0.545726	Non-Module
PRKD2	-1.55818	Non-Module
CACTIN	-1.489	Non-Module
CCDC9	-1.66872	Non-Module
HNRNPUL1	-0.472364	Non-Module
FZR1	-0.440215	Non-Module
BBC3	-3.29837	Non-Module
DMAC2	-1.41231	Non-Module
PLIN3	-0.60599	Non-Module
MRPL4	-0.665356	Non-Module
RPS19	3.0425	Non-Module
ICAM5	-2.21106	Non-Module
ETFB	1.44562	Non-Module
BABAM1	0.774997	Non-Module
CDC37	1.79443	Non-Module
NAPA	-0.67917	Non-Module
PTPRS	-1.49461	Non-Module
MEGF8	-2.24145	Non-Module
KDELR1	-1.16872	Non-Module
GRIN2D	-3.89726	Non-Module
CLEC11A	0.855854	Non-Module
ODAD1	-3.59512	Non-Module
CARD8	-1.33885	Non-Module
LIG1	-0.712936	Non-Module
SIGLEC6	-1.40596	Non-Module
ZNF175	-2.20679	Non-Module
PLA2G4C	-3.73105	Non-Module
DBP	-3.47147	Non-Module
CAPS	-4.00682	Non-Module
PLPPR2	-3.11357	Non-Module
RASIP1	-3.59237	Non-Module
BCAT2	-0.866176	Non-Module
MIER2	-2.46104	Non-Module
PLEKHA4	-2.7188	Non-Module
PPP2R1A	0.545748	Non-Module
TNPO2	-2.43825	Non-Module
KLF1	-0.552488	Non-Module
DNASE2	-1.52502	Non-Module
LENG1	-2.98257	Non-Module
PRPF31	1.41861	Non-Module
TFPT	-1.15831	Non-Module
RPL18A	-0.00444372	Non-Module
ARRDC2	-1.72496	Non-Module
ELL	-2.49318	Non-Module
CRTC1	-4.40116	Non-Module
DDX49	1.5619	Non-Module
ARMC6	0.677961	Non-Module
MAG	-1.3821	Non-Module
USF2	0.482511	Non-Module
LSR	-1.5702	Non-Module
KXD1	0.606411	Non-Module
FKBP8	-0.00400717	Non-Module
SUGP1	-1.67924	Non-Module
ZNF14	-3.33744	Non-Module
ZNF574	-2.78115	Non-Module
SIPA1L3	-2.61374	Non-Module
ETHE1	-1.99409	Non-Module
CADM4	-3.18384	Non-Module
AVL9	-0.630289	Non-Module
CDK6	-0.962402	Non-Module
PMPCB	1.27639	Non-Module
DNAJC2	-0.740573	Non-Module
BET1	-0.189955	Non-Module
NAMPT	-0.986797	Non-Module
POLR1F	-0.615104	Non-Module
PIK3CG	-1.66242	Non-Module
PON2	-0.740418	Non-Module
HBP1	-1.22551	Non-Module
DUS4L	-1.2491	Non-Module
WDR91	-1.29185	Non-Module
CBLL1	-2.86857	Non-Module
TTC26	-0.119311	Non-Module
OGDH	-0.462904	Non-Module
H2AZ2	0.966475	Non-Module
CAV2	0.338308	Non-Module
RNF32	-1.85015	Non-Module
LMBR1	-0.247653	Non-Module
DNAJB6	-0.325547	Non-Module
BRAT1	-1.13624	Non-Module
IQCE	-2.12861	Non-Module
HIBADH	-0.325489	Non-Module
TAX1BP1	1.65731	Non-Module
GRB10	-0.978086	Non-Module
ABHD11	-3.38554	Non-Module
FKBP14	-0.772096	Non-Module
STX1A	-3.127	Non-Module
NOD1	-2.54161	Non-Module
GARS1	0.0783183	Non-Module
EPHB6	-1.15436	Non-Module
NSUN5P2	-3.78576	Non-Module
CASP2	-1.67296	Non-Module
CHCHD2	2.41412	Non-Module
CCL24	-0.819309	Non-Module
PDAP1	0.576751	Non-Module
BUD31	2.52608	Non-Module
ZKSCAN1	-0.407329	Non-Module
EIF3B	1.92405	Non-Module
SNX8	-0.759114	Non-Module
NUDT1	1.47531	Non-Module
WASL	-3.77206	Non-Module
AIMP2	-0.0322185	Non-Module
MOSPD3	-1.80665	Non-Module
RBM28	-0.358115	Non-Module
USP42	-3.83896	Non-Module
IMPDH1	-1.48287	Non-Module
AGFG2	-2.59242	Non-Module
LSM5	0.921065	Non-Module
AP1S1	2.06579	Non-Module
PLOD3	-0.185378	Non-Module
RPA3	1.92548	Non-Module
ZNHIT1	2.24467	Non-Module
CLDN15	-5.22764	Non-Module
PHF14	0.920211	Non-Module
EZH2	-0.710329	Non-Module
ZNF862	-3.76865	Non-Module
ANKMY2	-0.0173593	Non-Module
ACTR3C	-3.22189	Non-Module
TSPAN13	0.613772	Non-Module
PSMA2	2.76759	Non-Module
COA1	0.746493	Non-Module
TMEM248	-1.12779	Non-Module
RHEB	0.335825	Non-Module
BCL7B	-1.35203	Non-Module
YKT6	0.167226	Non-Module
TBL2	-0.960286	Non-Module
CLIP2	-2.41116	Non-Module
EIF4H	0.946012	Non-Module
LIMK1	-2.0403	Non-Module
FKTN	-0.586542	Non-Module
SPIN1	-0.230152	Non-Module
TMEM245	-2.41648	Non-Module
MEGF9	-2.71539	Non-Module
TRIM14	-2.62921	Non-Module
CORO2A	-2.86858	Non-Module
TGFBR1	-0.0772817	Non-Module
SEC61B	2.09941	Non-Module
LHX6	-3.10935	Non-Module
DNM1	-2.47275	Non-Module
AK1	0.608825	Non-Module
CDC37L1	-0.776166	Non-Module
TBC1D13	-1.70109	Non-Module
RIC1	-1.39571	Non-Module
DOCK8	-1.44646	Non-Module
NCS1	-0.496607	Non-Module
FUBP3	-0.924694	Non-Module
CREB3	0.760895	Non-Module
RGP1	-3.17367	Non-Module
MPDZ	0.0726501	Non-Module
DDX58	-2.05444	Non-Module
EDF1	2.93808	Non-Module
BAG1	-0.324051	Non-Module
RAPGEF1	-1.64738	Non-Module
SETX	-1.96086	Non-Module
SHB	-3.44273	Non-Module
UBE2R2	-2.21979	Non-Module
ABHD17B	-1.36439	Non-Module
ZFAND5	-2.26802	Non-Module
DVL1	0.187221	Non-Module
PDLIM1	-1.01154	Non-Module
CCNJ	-1.342	Non-Module
HPS1	-2.21361	Non-Module
PHYH	-1.22074	Non-Module
DNMBP	-3.50752	Non-Module
ERLIN1	-1.64005	Non-Module
EIF3A	-0.110011	Non-Module
DDX50	0.854862	Non-Module
MAPK8	0.561625	Non-Module
SEC23IP	-1.25901	Non-Module
ATE1	-1.34796	Non-Module
NSMCE4A	-0.379156	Non-Module
UNC5B	-1.73625	Non-Module
VSIR	-1.98393	Non-Module
MICU1	0.49252	Non-Module
PPP3CB	-2.28449	Non-Module
BMPR1A	-0.0563654	Non-Module
MINPP1	-0.264927	Non-Module
TWNK	-0.785584	Non-Module
LZTS2	-0.360553	Non-Module
FBXW4	-0.728298	Non-Module
TNKS2	-1.4506	Non-Module
GBF1	-1.85715	Non-Module
CUEDC2	-0.454986	Non-Module
SUFU	-3.20441	Non-Module
ANKRD26	-1.26657	Non-Module
ACBD5	-0.650634	Non-Module
LHPP	-0.721481	Non-Module
LARP4B	-1.96672	Non-Module
GTPBP4	0.883166	Non-Module
EDRF1	-1.32105	Non-Module
BCCIP	1.11496	Non-Module
SH3PXD2A	-2.7203	Non-Module
PITRM1	-1.2834	Non-Module
STN1	0.00907782	Non-Module
MAP3K8	-2.14172	Non-Module
SORCS1	-1.10192	Non-Module
TASOR2	-0.0998882	Non-Module
XPNPEP1	-0.214037	Non-Module
SMC3	0.0554813	Non-Module
SHOC2	0.760124	Non-Module
TFAM	2.44935	Non-Module
CCDC6	-2.1057	Non-Module
CUL2	-0.180499	Non-Module
CCNY	0.643614	Non-Module
UBE2S	0.192788	Non-Module
RPL28	-1.78237	Non-Module
ZMIZ1	-4.24106	Non-Module
DNAJC12	-0.0988898	Non-Module
PBLD	-3.10862	Non-Module
TSPAN14	-1.61875	Non-Module
NUFIP2	-2.927	Non-Module
RPL19	2.38281	Non-Module
FBXL20	-2.12399	Non-Module
PSMD3	0.981051	Non-Module
CASC3	-1.29422	Non-Module
WNT3	-1.24929	Non-Module
RAD51C	0.396015	Non-Module
MTMR4	-1.70943	Non-Module
TRIM37	-0.712778	Non-Module
P2RX1	-3.31113	Non-Module
DHX40	0.807991	Non-Module
TUBD1	-0.899004	Non-Module
KPNB1	1.10995	Non-Module
GOSR2	-0.0744325	Non-Module
PNPO	1.02864	Non-Module
CBX1	0.922054	Non-Module
RECQL5	-1.98777	Non-Module
PIGL	-2.67178	Non-Module
GALK1	0.648793	Non-Module
INTS2	-1.01958	Non-Module
PFN1	-0.7328	Non-Module
RNF167	-1.15683	Non-Module
SLC25A11	0.29518	Non-Module
RAI1	-3.48457	Non-Module
BLMH	-0.531724	Non-Module
CPD	0.404091	Non-Module
GOSR1	-0.741616	Non-Module
CCDC47	-0.222481	Non-Module
MED31	-0.993004	Non-Module
DRG2	-1.20844	Non-Module
FTSJ3	-0.814664	Non-Module
AKAP10	-1.99217	Non-Module
SMARCD2	0.508625	Non-Module
ICAM2	0.128983	Non-Module
SYNGR2	-0.0515749	Non-Module
B9D1	-0.667606	Non-Module
UTP6	1.42995	Non-Module
DDX5	-0.343038	Non-Module
CYTH1	-1.91072	Non-Module
LGALS3BP	-1.01634	Non-Module
PEX12	-2.23049	Non-Module
DHX58	-3.35637	Non-Module
NAGLU	-3.05057	Non-Module
HSD17B1	1.17632	Non-Module
MLX	-1.55441	Non-Module
PPP1R9B	-1.82808	Non-Module
MRPL27	0.825113	Non-Module
LRRC59	0.166821	Non-Module
HDAC5	-1.31446	Non-Module
SMURF2	-1.9719	Non-Module
DUSP3	-2.91759	Non-Module
PRKAR1A	1.24622	Non-Module
YWHAE	1.16527	Non-Module
MMD	-2.22289	Non-Module
DHRS7B	0.428969	Non-Module
WSB1	0.828343	Non-Module
SLC9A3R1	-0.0474263	Non-Module
NAT9	-0.298245	Non-Module
TMEM104	-1.30996	Non-Module
TNFAIP1	-0.357765	Non-Module
IFT20	0.792543	Non-Module
TMEM97	-0.423198	Non-Module
CDR2L	-2.21754	Non-Module
PMP22	-1.40971	Non-Module
SUPT6H	-2.04982	Non-Module
PHF12	-3.04367	Non-Module
TMEM33	0.00893192	Non-Module
SLAIN2	-0.746686	Non-Module
OCIAD1	1.44056	Non-Module
DCUN1D4	-0.546793	Non-Module
USP46	-1.49976	Non-Module
CHIC2	-0.477891	Non-Module
NMU	3.23727	Non-Module
LAMTOR3	1.11462	Non-Module
NFKB1	0.338952	Non-Module
AREG	-2.24997	Non-Module
UBE2D3	0.796897	Non-Module
ZNF330	1.34784	Non-Module
KLHL2	-0.0799873	Non-Module
RPL34	2.38974	Non-Module
GRPEL1	-0.132405	Non-Module
GAR1	-0.72378	Non-Module
FRG1	1.95088	Non-Module
CLCN3	1.47307	Non-Module
GALNT7	-0.286438	Non-Module
DHX15	0.200719	Non-Module
SEPSECS	-1.13919	Non-Module
NEIL3	-0.888623	Non-Module
TBC1D19	0.0851454	Non-Module
NSD2	-0.183306	Non-Module
NKX3-2	-2.67768	Non-Module
MFSD10	-0.656293	Non-Module
RAPGEF2	-0.74891	Non-Module
SNX25	0.918567	Non-Module
LRP2BP	-4.21399	Non-Module
UFSP2	-0.0367561	Non-Module
KLF3	-2.72852	Non-Module
KLHL5	0.239741	Non-Module
NCAPG	0.833478	Non-Module
UGDH	-0.827817	Non-Module
HTATIP2	1.68212	Non-Module
CTSC	-0.51422	Non-Module
CCDC34	1.38085	Non-Module
ELP4	0.980103	Non-Module
ZPR1	0.392616	Non-Module
MTCH2	1.4816	Non-Module
SC5D	0.607807	Non-Module
B3GAT1	-3.48093	Non-Module
VWA5A	0.614541	Non-Module
SIAE	-1.38298	Non-Module
SNX15	0.361467	Non-Module
LPXN	-2.59068	Non-Module
ATG2A	-3.51311	Non-Module
EHD1	-1.52367	Non-Module
OSBP	-2.59241	Non-Module
UNC93B1	-3.06701	Non-Module
PUS3	-1.40274	Non-Module
DCPS	-0.0347257	Non-Module
KMT5B	-1.40805	Non-Module
FOXRED1	-0.538251	Non-Module
PPP6R3	-0.387363	Non-Module
MS4A4A	0.538234	Non-Module
ST3GAL4	-0.231989	Non-Module
CPT1A	-1.1437	Non-Module
CCND1	-3.22235	Non-Module
CCDC86	-0.393678	Non-Module
PRPF19	0.674315	Non-Module
TMEM109	-0.548721	Non-Module
TRIM3	-2.32166	Non-Module
CHORDC1	0.35414	Non-Module
PANX1	0.0227917	Non-Module
CEP164	-0.689059	Non-Module
RNF141	0.306821	Non-Module
IL10RA	-1.95398	Non-Module
BIRC2	0.13275	Non-Module
UBE4A	-0.923831	Non-Module
DDX6	-1.81118	Non-Module
CBL	-2.45974	Non-Module
HIPK3	0.224281	Non-Module
FBXO3	0.163141	Non-Module
PDHX	1.0298	Non-Module
MDK	-0.340837	Non-Module
CARS1	-0.414253	Non-Module
CD81	0.685014	Non-Module
SLC35F2	0.121999	Non-Module
C11orf21	-3.13996	Non-Module
C11orf58	2.58416	Non-Module
RPS13	1.1946	Non-Module
AIP	2.01353	Non-Module
NDUFS8	0.809826	Non-Module
CHKA	-1.62348	Non-Module
EXPH5	-3.88232	Non-Module
HPS5	-0.922938	Non-Module
GTF2H1	-0.539308	Non-Module
PSMD9	1.39006	Non-Module
CD69	-4.29331	Non-Module
PRDM4	-2.67336	Non-Module
CLEC2B	-0.689643	Non-Module
SELPLG	-1.28127	Non-Module
CORO1C	-0.875109	Non-Module
CAPRIN2	-2.9461	Non-Module
KCTD10	-3.06843	Non-Module
SLC11A2	-2.08065	Non-Module
MLEC	0.70516	Non-Module
MVK	-1.26495	Non-Module
CSRNP2	-3.31262	Non-Module
CAMKK2	-1.86968	Non-Module
IL23A	-1.21165	Non-Module
ATP5F1B	2.16552	Non-Module
PTGES3	-0.0931417	Non-Module
SYT10	-2.9448	Non-Module
BCL7A	-1.93211	Non-Module
RSRC2	-1.5419	Non-Module
KRT18	1.2785	Non-Module
PPM1H	-1.4135	Non-Module
METAP2	2.01796	Non-Module
LTA4H	1.39735	Non-Module
ELK3	-2.55593	Non-Module
WNT5B	-0.0650141	Non-Module
MAGOHB	-0.079393	Non-Module
ITFG2	-1.50311	Non-Module
FOXM1	-3.0918	Non-Module
PARP11	-2.75106	Non-Module
ARPC3	1.58154	Non-Module
GPN3	1.74353	Non-Module
VPS29	1.55316	Non-Module
RAD51AP1	0.0318698	Non-Module
SH2B3	-2.34656	Non-Module
DUSP16	-2.29669	Non-Module
CREBL2	-0.907043	Non-Module
CDKN1B	-1.65316	Non-Module
NAA25	-0.832724	Non-Module
CDK2AP1	0.605965	Non-Module
ARHGDIB	0.265803	Non-Module
GTF2H3	0.331257	Non-Module
EIF2B1	0.252068	Non-Module
DDX55	-0.920123	Non-Module
SLC38A1	-1.6493	Non-Module
SPRING1	0.176006	Non-Module
VDR	-3.29076	Non-Module
RFC5	-0.676179	Non-Module
COPZ1	-0.0152549	Non-Module
CAND1	0.696744	Non-Module
RAB5B	-1.84694	Non-Module
CNOT2	0.391169	Non-Module
TIMELESS	-0.07117	Non-Module
CPSF6	0.529853	Non-Module
KRR1	0.432652	Non-Module
GAPDH	2.53488	Non-Module
NOP2	-2.20203	Non-Module
UHRF1BP1L	-1.29933	Non-Module
COPS7A	-0.0280295	Non-Module
ING4	-1.61854	Non-Module
CDCA3	-1.52618	Non-Module
CHPT1	0.586812	Non-Module
USP5	1.54826	Non-Module
SPSB2	-2.90276	Non-Module
PTPN6	-1.9543	Non-Module
LPCAT3	-1.76507	Non-Module
SUDS3	-0.593072	Non-Module
GOLT1B	0.0470163	Non-Module
LDHB	3.8305	Non-Module
PRKAB1	-0.958621	Non-Module
CMAS	0.982799	Non-Module
HCFC2	-0.457026	Non-Module
RAB35	-0.750053	Non-Module
PHC1	-3.27113	Non-Module
RIC8B	-1.15228	Non-Module
SRSF9	1.65447	Non-Module
FGFR1OP2	1.23545	Non-Module
TDP2	-1.37858	Non-Module
RWDD1	0.654196	Non-Module
TMEM14C	2.16261	Non-Module
PAK1IP1	0.792494	Non-Module
CEP85L	-2.04035	Non-Module
ADTRP	-0.594367	Non-Module
ASF1A	-0.113941	Non-Module
MCM9	-1.86523	Non-Module
FAM184A	-1.79568	Non-Module
RNGTT	-0.726771	Non-Module
SERINC1	0.475939	Non-Module
HDDC2	1.01112	Non-Module
TPD52L1	2.41879	Non-Module
HINT3	0.0429982	Non-Module
NCOA7	-1.21278	Non-Module
FBXO5	-2.22837	Non-Module
MTRF1L	-1.71056	Non-Module
PPARD	-2.65869	Non-Module
FANCE	-1.22089	Non-Module
MAPK14	-0.330429	Non-Module
RHAG	1.19691	Non-Module
KCTD20	-0.0476976	Non-Module
STK38	-1.44425	Non-Module
SRSF3	1.50611	Non-Module
MRPL18	2.35019	Non-Module
MCM3	-0.247168	Non-Module
RNF8	-0.508563	Non-Module
PHACTR1	-1.48227	Non-Module
CILK1	-2.60835	Non-Module
FBXO9	-0.232938	Non-Module
CD83	-0.740752	Non-Module
MDN1	-0.323167	Non-Module
SAYSD1	-1.71892	Non-Module
TREML2	-3.34172	Non-Module
ZNF451	-0.933869	Non-Module
BAG2	-2.67763	Non-Module
RAB23	-1.15769	Non-Module
GPR63	-2.98067	Non-Module
FBXL4	-1.64152	Non-Module
CCNC	1.01891	Non-Module
E2F3	-2.47274	Non-Module
ASCC3	-0.065003	Non-Module
MED23	-1.27613	Non-Module
WASF1	-2.39804	Non-Module
ALDH5A1	-1.14471	Non-Module
ACOT13	1.52783	Non-Module
RPS12	1.524	Non-Module
C6orf62	-1.25025	Non-Module
GMNN	0.585746	Non-Module
SNX3	1.38388	Non-Module
HBS1L	0.531595	Non-Module
TRIM38	-3.09071	Non-Module
PEX7	-0.0484045	Non-Module
HECA	-2.20784	Non-Module
PHACTR2	-0.24877	Non-Module
SLC39A7	0.659365	Non-Module
PHF1	-2.11905	Non-Module
QKI	0.14229	Non-Module
TFEB	-2.75863	Non-Module
SMOC2	-2.78184	Non-Module
BYSL	-1.68463	Non-Module
TBP	-1.31629	Non-Module
BICRAL	-4.10755	Non-Module
[truncated: 6,005 more rows]

## Sheet: Fig3
CATEGORY: HIGH EXPRESSION
TIME	NO AT RISK	EVENTS	SURVIVAL	STD ERROR	lower 95% CI	upper 95% CI
157	255	1	0.996	0.00391	0.988	1
224	238	1	0.992	0.00571	0.981	1
304	220	1	0.987	0.00725	0.973	1
557	170	1	0.982	0.00925	0.964	1
611	159	1	0.975	0.01106	0.954	0.997
785	134	1	0.968	0.01316	0.943	0.994
811	132	1	0.961	0.01496	0.932	0.991
825	131	1	0.953	0.01655	0.922	0.986
921	119	2	0.937	0.01977	0.899	0.977
943	116	1	0.929	0.02119	0.889	0.972
967	114	1	0.921	0.02252	0.878	0.966
993	111	1	0.913	0.02379	0.867	0.961
1148	101	1	0.904	0.02522	0.856	0.955
1286	80	1	0.893	0.02732	0.841	0.948
1555	54	1	0.876	0.03141	0.817	0.94
1563	51	1	0.859	0.03518	0.793	0.931
1692	44	2	0.82	0.04307	0.74	0.909
1796	38	1	0.798	0.04703	0.711	0.896
2009	30	2	0.745	0.057	0.641	0.866
2207	28	2	0.692	0.06416	0.577	0.83
2573	19	1	0.655	0.07036	0.531	0.809
2798	16	1	0.614	0.07697	0.481	0.785
2965	13	1	0.567	0.08432	0.424	0.759
3062	12	1	0.52	0.08956	0.371	0.729
3126	10	1	0.468	0.0945	0.315	0.695
3418	8	1	0.409	0.09915	0.255	0.658
3460	7	1	0.351	0.10077	0.2	0.616
CATEGORY: LOW EXPRESSION
TIME	NO AT RISK	EVENTS	SURVIVAL	STD ERROR	lower 95% CI	upper 95% CI
160	245	1	0.996	0.00407	0.988	1
242	232	1	0.992	0.0059	0.98	1
365	207	1	0.987	0.00757	0.972	1
369	205	1	0.982	0.00893	0.965	1
426	194	1	0.977	0.01022	0.957	0.997
523	170	1	0.971	0.01167	0.949	0.994
547	164	1	0.965	0.01301	0.94	0.991
571	160	1	0.959	0.01426	0.932	0.988
611	152	1	0.953	0.0155	0.923	0.984
653	149	1	0.947	0.01666	0.914	0.98
723	145	1	0.94	0.01778	0.906	0.976
749	136	1	0.933	0.01895	0.897	0.971
754	135	1	0.926	0.02003	0.888	0.966
785	131	1	0.919	0.02109	0.879	0.961
811	127	1	0.912	0.02213	0.87	0.956
859	122	1	0.904	0.02317	0.86	0.951
882	120	1	0.897	0.02417	0.851	0.946
991	111	1	0.889	0.02527	0.841	0.94
1127	104	1	0.88	0.02643	0.83	0.934
1141	102	2	0.863	0.02859	0.809	0.921
1148	100	1	0.854	0.02958	0.798	0.914
1272	86	1	0.844	0.03086	0.786	0.907
1286	85	1	0.834	0.03206	0.774	0.9
1364	75	1	0.823	0.03351	0.76	0.892
1542	64	1	0.811	0.03537	0.744	0.883
1555	62	1	0.797	0.03713	0.728	0.874
1563	60	1	0.784	0.03882	0.712	0.864
1694	53	2	0.755	0.04262	0.675	0.843
1699	51	1	0.74	0.04428	0.658	0.832
1791	49	1	0.725	0.04588	0.64	0.82
1920	43	1	0.708	0.04781	0.62	0.808
1998	41	1	0.691	0.04966	0.6	0.795
2097	38	1	0.672	0.05157	0.579	0.781
2373	34	1	0.653	0.05371	0.555	0.767
2422	32	1	0.632	0.05577	0.532	0.752
2469	31	1	0.612	0.05758	0.509	0.736
2483	30	1	0.591	0.05916	0.486	0.72
2520	29	2	0.551	0.06171	0.442	0.686
2551	27	1	0.53	0.06271	0.421	0.669
2762	24	2	0.486	0.0648	0.374	0.631
2798	22	1	0.464	0.06551	0.352	0.612
3462	15	1	0.433	0.06805	0.318	0.589
3941	11	1	0.394	0.07236	0.275	0.564
3945	10	1	0.354	0.07507	0.234	0.537
4273	8	1	0.31	0.07766	0.19	0.507
4456	7	1	0.266	0.07818	0.149	0.473

## Sheet: Fig4
Cell Type	Ligand/Protein pair	Correlation
NK/NK	ANXA1_EGFR	-0.0131579
Cancer-NK/Cancer-NK	ANXA1_EGFR	0.531609
Cancer/Cancer	ANXA1_EGFR	0.352623
Cancer-NK/NK	ANXA1_EGFR	0.56698
NK/NK	HSP90AA1_EGFR	-0.0789237
Cancer-NK/Cancer-NK	HSP90AA1_EGFR	0.493388
Cancer/Cancer	HSP90AA1_EGFR	0.391917
Cancer-NK/NK	HSP90AA1_EGFR	0.539091
NK/NK	CD24_SIGLEC10	0.205685
Cancer-NK/Cancer-NK	CD24_SIGLEC10	0.666593
Cancer/Cancer	CD24_SIGLEC10	0.471069
Cancer-NK/NK	CD24_SIGLEC10	0.80343

## Sheet: FigS2
Cells	NK	Tumor	Annotation	Final.Annotation
chip1_1851035014_site_01	-0.48222	-0.96052	NK	NK
chip1_1851035014_site_02	0.0760145	-0.96052	NK	NK
chip1_1851035014_site_03	0.26612	-0.96052	NK	NK
chip1_1851035014_site_04	-0.166974	-0.0815684	TU-NK	TU-NK
chip1_1851035014_site_05	-0.285732	-0.96052	NK	NK
chip1_1851035014_site_06	-0.191592	-0.96052	NK	NK
chip1_1851035014_site_07	-0.385572	-0.96052	NK	NK
chip1_1851035014_site_09	-0.448484	-0.96052	NK	NK
chip1_1851035014_site_10	-0.0302073	-0.96052	NK	NK
chip1_1851035014_site_11	0.501814	-0.96052	NK	NK
chip1_1851035014_site_12	0.429783	-0.96052	NK	NK
chip1_1851035014_site_13	-0.330409	0.859433	TU-NK	TU-NK
chip1_1851035014_site_14	2.50544	-0.145669	TU-NK	TU-NK
chip1_1851035014_site_15	-0.262482	0.377394	TU-NK	TU-NK
chip1_1851035014_site_16	-0.99213	-0.037467	TU	TU
chip1_1851035014_site_17	0.94676	-0.248744	TU-NK	TU-NK
chip1_1851035014_site_19	1.37096	0.103042	TU-NK	TU-NK
chip1_1851035014_site_20	-0.478801	0.733282	TU-NK	TU-NK
chip1_1851035014_site_21	0.259509	-0.96052	TU-NK	NK
chip1_1851035014_site_22	1.38646	0.417906	TU-NK	TU-NK
chip1_1851035014_site_23	-0.178599	-0.137464	TU-NK	TU-NK
chip1_1851035014_site_24	1.37324	2.30093	TU-NK	TU-NK
chip1_1851035014_site_25	0.493152	0.0697097	TU-NK	TU-NK
chip1_1851035014_site_26	1.50112	-0.124644	TU-NK	TU-NK
chip1_1851035014_site_27	1.90572	-0.352843	TU-NK	NK
chip1_1851035014_site_29	0.302591	0.620465	TU-NK	TU-NK
chip1_1851035014_site_31	-0.340439	0.239962	TU-NK	TU-NK
chip1_1851035014_site_32	-0.173128	0.281499	TU-NK	TU-NK
chip1_1851035014_site_34	0.153515	-0.22618	TU-NK	TU-NK
chip1_1851035014_site_35	0.43685	-0.189771	TU-NK	TU-NK
chip1_1851035014_site_36	3.63627	0.683027	TU-NK	TU-NK
chip1_1851035014_site_37	-0.99213	0.50457	TU	TU
chip1_1851035014_site_39	-0.99213	0.0835555	TU	TU
chip1_1851035014_site_40	-0.641781	4.84036	TU	TU
chip1_1851035014_site_41	-0.227379	-0.96052	NK	NK
chip1_1851035014_site_42	-0.99213	0.0748378	TU	TU
chip1_1851035014_site_43	-0.99213	1.38403	TU	TU
chip1_1851035014_site_44	-0.99213	0.276371	TU	TU
chip1_1851035014_site_45	-0.99213	-0.0195187	TU	TU
chip1_1851035014_site_46	-0.99213	0.468674	TU	TU
chip1_1851035014_site_48	0.215972	-0.304127	TU-NK	NK
chip2_1851035011_site_01	-0.25035	-0.669131	NK	NK
chip2_1851035011_site_02	0.843301	-0.669131	NK	NK
chip2_1851035011_site_03	-0.453814	-0.669131	NK	NK
chip2_1851035011_site_05	1.96367	-0.669131	NK	NK
chip2_1851035011_site_06	0.281329	-0.669131	NK	NK
chip2_1851035011_site_07	0.696844	-0.669131	NK	NK
chip2_1851035011_site_08	-0.0576194	-0.669131	NK	NK
chip2_1851035011_site_09	-0.127031	-0.669131	NK	NK
chip2_1851035011_site_10	-0.439741	-0.669131	NK	NK
chip2_1851035011_site_11	0.181863	-0.669131	NK	NK
chip2_1851035011_site_12	1.47874	-0.669131	NK	NK
chip2_1851035011_site_13	1.8809	0.397917	TU-NK	TU-NK
chip2_1851035011_site_14	-0.363651	0.0520725	TU-NK	TU-NK
chip2_1851035011_site_16	0.358373	0.150173	TU-NK	TU-NK
chip2_1851035011_site_17	2.09748	0.121907	TU-NK	TU-NK
chip2_1851035011_site_18	-0.561152	0.162643	TU-NK	TU-NK
chip2_1851035011_site_19	-1.05753	0.220838	TU-NK	TU-NK
chip2_1851035011_site_20	-1.05753	-0.669131	TU-NK	TU-NK
chip2_1851035011_site_21	-0.455007	0.308546	TU-NK	TU-NK
chip2_1851035011_site_22	-1.05753	0.530103	TU-NK	TU-NK
chip2_1851035011_site_23	0.907942	-0.0805291	TU-NK	TU-NK
chip2_1851035011_site_24	1.47659	0.31686	TU-NK	TU-NK
chip2_1851035011_site_25	-0.25035	-0.0796978	TU-NK	TU-NK
chip2_1851035011_site_26	-0.543024	-0.142881	TU-NK	NK
chip2_1851035011_site_27	-0.15804	-0.169069	TU-NK	TU-NK
chip2_1851035011_site_28	-0.179507	-0.127917	TU-NK	NK
chip2_1851035011_site_29	2.04739	0.218344	TU-NK	TU-NK
chip2_1851035011_site_30	-0.0309043	-0.669131	TU-NK	NK
chip2_1851035011_site_33	0.210009	0.324758	TU-NK	TU-NK
chip2_1851035011_site_34	0.778183	3.08778	TU-NK	TU-NK
chip2_1851035011_site_35	-0.476952	-0.133736	TU-NK	TU-NK
chip2_1851035011_site_36	0.995004	0.530519	TU-NK	TU-NK
chip2_1851035011_site_37	-1.05753	0.29857	TU	TU
chip2_1851035011_site_39	2.48413	-0.669131	TU	TU
chip2_1851035011_site_40	-1.05753	-0.190684	TU	TU
chip2_1851035011_site_42	-1.05753	5.29836	TU	TU
chip2_1851035011_site_43	-1.05753	0.362169	TU	TU
chip2_1851035011_site_44	-1.05753	-0.00196582	TU-NK	TU-NK
chip2_1851035011_site_45	0.0730939	-0.669131	TU	TU
chip2_1851035011_site_46	-1.05753	-0.257608	TU	TU
chip2_1851035011_site_47	-1.05753	-0.669131	TU	TU
chip2_1851035011_site_48	-1.05753	-0.236409	TU	TU
chip3_1851035015_site_01	-0.113059	-0.0712204	NK	NK
chip3_1851035015_site_02	1.19761	-0.831591	NK	NK
chip3_1851035015_site_03	-0.0209869	-0.831591	NK	NK
chip3_1851035015_site_04	-0.448849	-0.831591	NK	NK
chip3_1851035015_site_05	-0.0697307	-0.831591	NK	NK
chip3_1851035015_site_06	0.493531	-0.831591	NK	NK
chip3_1851035015_site_07	-0.318866	-0.831591	NK	NK
chip3_1851035015_site_08	0.423123	-0.831591	NK	NK
chip3_1851035015_site_09	0.0169249	-0.831591	NK	NK
chip3_1851035015_site_10	2.3133	-0.321586	NK	NK
chip3_1851035015_site_11	0.672258	0.494421	NK	NK
chip3_1851035015_site_12	-0.0859786	-0.219585	NK	NK
chip3_1851035015_site_13	2.18873	0.571695	TU-NK	TU-NK
chip3_1851035015_site_14	-0.632992	-0.204131	TU-NK	TU-NK
chip3_1851035015_site_15	-0.280954	1.45261	TU-NK	TU-NK
chip3_1851035015_site_16	1.98834	0.587149	TU-NK	TU-NK
chip3_1851035015_site_17	-0.25929	0.645877	TU-NK	TU-NK
chip3_1851035015_site_19	-0.486761	1.16515	TU	TU
chip3_1851035015_site_23	0.948473	-0.831591	TU-NK	TU-NK
chip3_1851035015_site_24	2.52452	-0.519406	TU-NK	TU-NK
chip3_1851035015_site_25	-0.161802	-0.575043	TU-NK	TU-NK
chip3_1851035015_site_26	0.715586	0.95188	TU-NK	NK
chip3_1851035015_site_27	-0.768392	-0.658499	TU-NK	NK
chip3_1851035015_site_28	0.303972	5.10301	TU-NK	TU-NK
chip3_1851035015_site_29	-0.167218	-0.831591	TU-NK	TU-NK
chip3_1851035015_site_30	2.05875	-0.275222	NK	NK
chip3_1851035015_site_31	-0.167218	0.312056	TU-NK	TU-NK
chip3_1851035015_site_32	-0.681736	0.454239	TU-NK	TU-NK
chip3_1851035015_site_33	0.883481	1.3197	TU-NK	TU-NK
chip3_1851035015_site_34	-0.00473898	-0.476133	TU-NK	TU-NK
chip3_1851035015_site_35	0.68309	-0.831591	TU-NK	TU-NK
chip3_1851035015_site_36	-0.0697307	0.0833265	TU-NK	TU-NK
chip3_1851035015_site_37	-1.14209	0.441875	TU	TU
chip3_1851035015_site_38	-1.14209	-0.534861	TU	TU
chip3_1851035015_site_39	-1.14209	-0.0217654	NK	NK
chip3_1851035015_site_41	-1.14209	0.32442	TU	TU
chip3_1851035015_site_42	-1.14209	0.108054	TU	TU
chip3_1851035015_site_43	-1.14209	-0.17013	TU	TU
chip3_1851035015_site_44	-0.0318189	0.012235	TU	TU
chip4_1851035024_site_02	-0.45455	-1.21697	NK	NK
chip4_1851035024_site_03	0.0643422	-1.21697	NK	NK
chip4_1851035024_site_04	1.65818	-1.21697	NK	NK
chip4_1851035024_site_06	-0.0709206	-1.21697	NK	NK
chip4_1851035024_site_07	0.441278	-1.21697	NK	NK
chip4_1851035024_site_08	0.871302	-1.21697	NK	NK
chip4_1851035024_site_11	1.71566	-1.21697	NK	NK
chip4_1851035024_site_12	2.00026	-1.21697	NK	NK
chip4_1851035024_site_14	0.642787	0.303872	TU-NK	TU-NK
chip4_1851035024_site_15	-0.267583	1.49928	TU-NK	TU-NK
chip4_1851035024_site_16	0.0814231	0.243039	TU-NK	TU-NK
chip4_1851035024_site_17	0.224072	1.96232	TU-NK	TU-NK
chip4_1851035024_site_18	-0.304976	1.19157	TU-NK	TU-NK
chip4_1851035024_site_19	-0.0824618	0.679504	TU-NK	TU-NK
chip4_1851035024_site_20	-0.451088	0.194018	TU-NK	TU-NK
chip4_1851035024_site_22	1.25078	0.280248	TU-NK	TU-NK
chip4_1851035024_site_24	-0.438854	0.0623101	TU-NK	TU-NK
chip4_1851035024_site_25	0.539609	-0.499957	TU-NK	NK
chip4_1851035024_site_27	-0.445779	0.157399	TU-NK	TU-NK
chip4_1851035024_site_29	2.24701	-0.179843	TU-NK	TU-NK
chip4_1851035024_site_30	-0.0907715	0.0877066	TU-NK	TU-NK
chip4_1851035024_site_32	1.38627	1.38588	TU-NK	TU-NK
chip4_1851035024_site_33	0.890692	-0.0109264	TU-NK	TU-NK
chip4_1851035024_site_34	0.711111	-0.321	TU-NK	TU-NK
chip4_1851035024_site_35	2.52169	-1.21697	NK	NK
chip4_1851035024_site_36	2.08936	0.165077	TU-NK	TU-NK
chip4_1851035024_site_37	-0.975058	0.394827	TU	TU
chip4_1851035024_site_38	-0.975058	0.235951	TU	TU
chip4_1851035024_site_39	-0.975058	2.13951	TU	TU
chip4_1851035024_site_40	-0.975058	-0.115466	TU	TU
chip4_1851035024_site_41	-0.975058	-0.113103	TU	TU
chip4_1851035024_site_42	-0.975058	0.365296	TU	TU
chip4_1851035024_site_43	-0.975058	-0.0434103	TU	TU
chip4_1851035024_site_44	-0.975058	-0.0493165	TU	TU
chip4_1851035024_site_45	-0.975058	0.257214	TU	TU
chip4_1851035024_site_47	-0.975058	1.3215	TU	TU
chip4_1851035024_site_48	-0.975058	-0.248945	TU	TU
chip5_1851027101_site_01_S1	-0.550994	-1.23766	NK	NK
chip5_1851027101_site_02_S2	-0.336519	-1.23766	NK	NK
chip5_1851027101_site_03_S3	-0.0112399	-1.23766	NK	NK
chip5_1851027101_site_04_S4	1.50079	-1.23766	NK	NK
chip5_1851027101_site_05_S5	0.0125378	-0.802729	NK	NK
chip5_1851027101_site_06_S6	0.967689	-0.877778	NK	NK
chip5_1851027101_site_07_S13	1.04616	-0.854079	NK	NK
chip5_1851027101_site_08_S14	-0.245926	-1.23766	NK	NK
chip5_1851027101_site_09_S15	-0.605683	-1.23766	NK	NK
chip5_1851027101_site_10_S16	0.488092	-1.23766	NK	NK
chip5_1851027101_site_11_S17	-0.114435	-0.886556	NK	NK
chip5_1851027101_site_12_S18	-0.200748	-1.23766	NK	NK
chip5_1851027101_site_13_S25	0.163051	-1.23766	TU-NK	NK
chip5_1851027101_site_14_S26	-0.633741	0.369971	TU-NK	TU-NK
chip5_1851027101_site_15_S27	0.0926688	-0.608303	TU-NK	TU-NK
chip5_1851027101_site_16_S28	-0.436861	0.791739	TU-NK	TU-NK
chip5_1851027101_site_17_S29	1.62277	0.609163	TU-NK	TU-NK
chip5_1851027101_site_18_S30	-0.202888	-0.639025	TU-NK	TU-NK
chip5_1851027101_site_19_S37	2.20936	-0.0592586	TU-NK	TU-NK
chip5_1851027101_site_20_S38	1.40472	-0.506921	TU-NK	TU-NK
chip5_1851027101_site_21_S39	0.941296	0.597752	TU-NK	TU-NK
chip5_1851027101_site_22_S40	-0.329624	-0.373061	TU-NK	TU-NK
chip5_1851027101_site_23_S41	1.04616	0.424392	TU-NK	TU-NK
chip5_1851027101_site_24_S42	0.0177689	0.195733	TU-NK	TU-NK
chip5_1851027101_site_25_S51	-0.250682	0.884782	TU-NK	TU-NK
chip5_1851027101_site_26_S50	1.81846	2.95588	TU-NK	TU-NK
chip5_1851027101_site_27_S49	0.307619	0.434048	TU-NK	TU-NK
chip5_1851027101_site_28_S54	0.54183	0.32696	TU-NK	TU-NK
chip5_1851027101_site_29_S53	0.345426	0.659196	TU-NK	TU-NK
chip5_1851027101_site_30_S52	0.717072	0.0487071	TU-NK	TU-NK
chip5_1851027101_site_31_S63	-0.0828109	0.69694	TU-NK	TU-NK
chip5_1851027101_site_32_S62	2.08168	-0.0741807	TU-NK	TU-NK
chip5_1851027101_site_33_S61	0.629808	-0.137819	TU-NK	TU-NK
chip5_1851027101_site_34_S66	-0.0504732	-0.302401	TU-NK	TU-NK
chip5_1851027101_site_35_S65	-0.48941	0.0539737	TU-NK	TU-NK
chip5_1851027101_site_36_S64	1.27347	0.942715	TU-NK	TU-NK
chip5_1851027101_site_37_S75	-1.27669	0.394987	TU	TU
chip5_1851027101_site_39_S73	-1.27669	1.14767	TU	TU
chip5_1851027101_site_40_S78	-1.27669	1.83628	TU	TU
chip5_1851027101_site_41_S77	-1.27669	0.343199	TU	TU
chip5_1851027101_site_42_S76	-1.27669	0.10269	TU	TU
chip5_1851027101_site_43_S87	-1.27669	2.68991	TU	TU
chip5_1851027101_site_44_S86	-1.27669	0.0842567	TU	TU
chip5_1851027101_site_45_S85	-1.27669	0.839138	TU	TU
chip5_1851027101_site_46_S90	-1.27669	-0.226035	TU	TU
chip5_1851027101_site_47_S89	-0.642776	1.03971	TU	TU
chip5_1851027101_site_48_S88	-1.27669	0.254983	TU	TU
chip6_1851027105_site_01_S7	0.931232	-1.42226	NK	NK
chip6_1851027105_site_02_S8	0.183884	-1.42226	NK	NK
chip6_1851027105_site_03_S9	0.241729	-1.42226	NK	NK
chip6_1851027105_site_04_S10	0.987051	-1.42226	NK	NK
chip6_1851027105_site_05_S11	-0.400342	-1.42226	NK	NK
chip6_1851027105_site_06_S12	2.87219	-1.42226	NK	NK
chip6_1851027105_site_07_S19	0.0340678	-1.42226	NK	NK
chip6_1851027105_site_08_S20	2.12803	-0.954067	NK	NK
chip6_1851027105_site_09_S21	1.08047	-1.42226	NK	NK
chip6_1851027105_site_12_S24	-0.268457	-1.42226	NK	NK
chip6_1851027105_site_13_S31	0.766665	1.62152	TU-NK	TU-NK
chip6_1851027105_site_14_S32	-0.565487	0.156224	TU-NK	TU-NK
chip6_1851027105_site_15_S33	0.230449	0.997638	TU-NK	TU-NK
chip6_1851027105_site_16_S34	0.0297295	-0.323007	TU-NK	TU-NK
chip6_1851027105_site_17_S35	0.198635	0.367681	TU-NK	TU-NK
chip6_1851027105_site_18_S36	1.72312	-0.956276	NK	NK
chip6_1851027105_site_19_S43	0.203551	-0.277734	TU-NK	TU-NK
chip6_1851027105_site_20_S44	-0.318203	0.354983	TU-NK	TU-NK
chip6_1851027105_site_21_S45	0.679031	0.794462	TU-NK	TU-NK
chip6_1851027105_site_22_S46	1.17909	0.0270303	TU-NK	TU-NK
chip6_1851027105_site_23_S47	0.529793	1.4338	TU-NK	TU-NK
chip6_1851027105_site_24_S48	0.620897	-0.285463	TU-NK	TU-NK
chip6_1851027105_site_25_S57	-0.383567	0.00439387	TU-NK	TU-NK
chip6_1851027105_site_26_S56	0.277303	-0.612864	TU-NK	TU-NK
chip6_1851027105_site_27_S55	-0.0509632	0.702812	TU-NK	TU-NK
chip6_1851027105_site_28_S60	1.66094	1.22124	TU-NK	TU-NK
chip6_1851027105_site_29_S59	0.168266	1.22897	TU-NK	TU-NK
chip6_1851027105_site_30_S58	0.984159	0.596255	TU-NK	TU-NK
chip6_1851027105_site_31_S69	-0.295355	0.045802	TU-NK	TU-NK
chip6_1851027105_site_32_S68	0.130089	0.284313	TU-NK	TU-NK
chip6_1851027105_site_33_S67	-0.409019	0.0772722	TU-NK	TU-NK
chip6_1851027105_site_34_S72	-0.290438	0.0899707	TU-NK	TU-NK
chip6_1851027105_site_35_S71	1.20831	0.0170924	TU-NK	TU-NK
chip6_1851027105_site_36_S70	-0.265565	0.603432	TU-NK	TU-NK
chip6_1851027105_site_37_S81	-1.18384	1.03132	TU	TU
chip6_1851027105_site_38_S80	-1.18384	0.295355	TU	TU
chip6_1851027105_site_39_S79	-1.18384	-0.361654	TU	TU
chip6_1851027105_site_40_S84	-1.18384	2.04002	TU	TU
chip6_1851027105_site_41_S83	-1.18384	0.742011	TU	TU
chip6_1851027105_site_42_S82	-1.18384	1.31786	TU	TU
chip6_1851027105_site_43_S93	-1.18384	0.283209	TU	TU
chip6_1851027105_site_44_S92	-1.18384	-0.3081	TU	TU
chip6_1851027105_site_45_S91	-1.18384	0.822619	TU	TU
chip6_1851027105_site_46_S96	-1.18384	1.23946	TU	TU
chip6_1851027105_site_47_S95	-1.18384	1.09702	TU	TU
chip6_1851027105_site_48_S94	-1.18384	0.230206	TU	TU
chip8_1851022116_site_01_S97	-0.243831	-1.49753	NK	NK
chip8_1851022116_site_02_S98	0.398337	-1.49753	NK	NK
chip8_1851022116_site_03_S99	0.167077	-1.49753	NK	NK
chip8_1851022116_site_05_S101	0.842028	-1.49753	NK	NK
chip8_1851022116_site_06_S102	-0.396897	-1.49753	NK	NK
chip8_1851022116_site_07_S103	0.609217	-1.49753	NK	NK
chip8_1851022116_site_08_S104	2.50271	-1.49753	NK	NK
chip8_1851022116_site_09_S105	1.68511	-1.49753	NK	NK
chip8_1851022116_site_11_S107	-0.255571	-1.49753	NK	NK
chip8_1851022116_site_13_S109	0.00249203	-0.533404	TU-NK	TU-NK
chip8_1851022116_site_15_S111	0.594819	1.37831	TU-NK	TU-NK
chip8_1851022116_site_18_S114	-0.252248	1.54839	TU-NK	TU-NK
chip8_1851022116_site_20_S117	0.146919	0.100387	TU-NK	TU-NK
chip8_1851022116_site_22_S119	1.19446	0.126235	TU-NK	TU-NK
chip8_1851022116_site_24_S121	0.393906	-0.697279	TU-NK	TU-NK
chip8_1851022116_site_26_S124	-0.344398	0.372824	TU-NK	TU-NK
chip8_1851022116_site_27_S123	1.96798	1.13896	TU-NK	TU-NK
chip8_1851022116_site_28_S128	0.308402	1.16584	TU-NK	TU-NK
chip8_1851022116_site_29_S127	-0.0170012	-0.098642	TU-NK	TU-NK
chip8_1851022116_site_30_S126	1.16965	-0.238221	TU-NK	TU-NK
chip8_1851022116_site_31_S131	3.12251	0.912528	TU-NK	TU-NK
chip8_1851022116_site_32_S130	1.66672	-0.0324714	TU-NK	TU-NK
chip8_1851022116_site_33_S129	0.20274	0.298382	TU-NK	TU-NK
chip8_1851022116_site_34_S134	-0.165858	0.492241	TU-NK	TU-NK
chip8_1851022116_site_35_S133	0.38859	-0.0143779	TU-NK	TU-NK
chip8_1851022116_site_36_S132	1.06332	0.0523097	TU-NK	TU-NK
chip8_1851022116_site_37_S137	-1.00628	1.87717	TU	TU
chip8_1851022116_site_38_S136	-1.00628	0.478283	TU	TU
chip8_1851022116_site_39_S135	-1.00628	0.413146	TU	TU
chip8_1851022116_site_40_S140	-1.00628	1.27233	TU	TU
chip8_1851022116_site_41_S139	-1.00628	1.15033	TU	TU
chip8_1851022116_site_42_S138	-1.00628	-0.0391919	TU	TU
chip8_1851022116_site_43_S143	-1.00628	0.0791915	TU	TU
chip8_1851022116_site_44_S142	-1.00628	1.12707	TU	TU
chip8_1851022116_site_45_S141	-1.00628	-0.259933	TU	TU
chip8_1851022116_site_46_S146	-1.00628	0.34801	TU	TU
chip8_1851022116_site_47_S145	-1.00628	0.572369	TU	TU
chip8_1851022116_site_48_S144	-0.496356	0.0740219	TU	TU
